# Supplementary material for: Investigation of the Pharmacological Effect and Mechanism of Jinbei Oral Liquid in the Treatment of Idiopathic Pulmonary Fibrosis Using Network Pharmacology and Experimental Validation
Source: Front Pharmacol. 2022 Jun 15;13:919388. doi: 10.3389/fphar.2022.919388 (PMC9240387; doi:10.3389/fphar.2022.919388)
Supplement: Supplementary file 1 [file Table2.XLSX]

## Sheet: Sheet1
active components and targets of JBOL
Mol ID	Targets
MOL000006	RELA
MOL000006	EGFR
MOL000006	AKT1
MOL000006	VEGFA
MOL000006	CCND1
MOL000006	BCL2L1
MOL000006	CDKN1A
MOL000006	CASP9
MOL000006	MMP2
MOL000006	MMP9
MOL000006	MAPK1
MOL000006	IL10
MOL000006	RB1
MOL000006	CDK4
MOL000006	JUN
MOL000006	IL6
MOL000006	CASP3
MOL000006	TP53
MOL000006	NFKBIA
MOL000006	XDH
MOL000006	TOP1
MOL000006	MDM2
MOL000006	APBA3
MOL000006	MMP1
MOL000006	PCNA
MOL000006	ERBB2
MOL000006	HMOX1
MOL000006	CASP7
MOL000006	ICAM1
MOL000006	MCL1
MOL000006	BIRC5
MOL000006	IL2
MOL000006	CCNB1
MOL000006	TYR
MOL000006	IFNG
MOL000006	IL4
MOL000006	TOP2A
MOL000006	GSTP1
MOL000006	XIAP
MOL000006	SLC2A4
MOL000006	INSR
MOL000006	CD40LG
MOL000006	PTGES
MOL000006	NUF2
MOL000006	ADCY2
MOL000006	MET
MOL000006	PRSS1
MOL000006	PTGS1
MOL000006	AR
MOL000006	PTGS2
MOL000006	HSP90AA1
MOL000006	NCOA2
MOL000006	PRKACA
MOL000006	DPP4
MOL000006	PIK3CG
MOL000006	PPARG
MOL000008	F10
MOL000008	EIF6
MOL000008	BAX
MOL000008	CDK6
MOL000008	CDKN2A
MOL000008	EEF1E1
MOL000008	ODC1
MOL000008	BAD
MOL000008	HIF1A
MOL000008	IGF1R
MOL000008	RUNX1T1
MOL000008	HERC5
MOL000008	CDK1
MOL000008	ACACA
MOL000008	CCND2
MOL000008	IKBKG
MOL000008	CYP19A1
MOL000008	PSMD3
MOL000008	CYCS
MOL000008	CFLAR
MOL000008	AAGAB
MOL000008	FCER2
MOL000008	IL13
MOL000008	MS4A2
MOL000008	ALPI
MOL000008	PSME3
MOL000008	G6PC
MOL000008	APC
MOL000008	TRPM2
MOL000008	AKR1C3
MOL000008	SLC5A5
MOL000008	FXYD2
MOL000008	ALG5
MOL000008	PTGS1
MOL000008	AR
MOL000008	PTGS2
MOL000008	HSP90AA1
MOL000008	PRSS1
MOL000008	NCOA2
MOL000008	PIK3CG
MOL000008	PRKACA
MOL000008	SCN5A
MOL000008	F7
MOL000008	TOP2B
MOL000008	DPP4
MOL000008	PCP4
MOL000008	RELA
MOL000008	AKT1
MOL000008	VEGFA
MOL000008	CCND1
MOL000008	BCL2
MOL000008	BCL2L1
MOL000008	FOS
MOL000008	CDKN1A
MOL000008	CASP9
MOL000008	PLAU
MOL000008	MMP9
MOL000008	RB1
MOL000008	CDK4
MOL000008	CD40LG
MOL000008	JUN
MOL000008	AHSA1
MOL000008	CASP3
MOL000008	TP53
MOL000008	NFKBIA
MOL000008	MDM2
MOL000008	MMP1
MOL000008	HMOX1
MOL000008	ICAM1
MOL000008	MCL1
MOL000008	IL2
MOL000008	CCNB1
MOL000008	SERPINE1
MOL000008	IFNG
MOL000008	IL4
MOL000008	XIAP
MOL000008	SLC2A4
MOL000008	INSR
MOL000008	INS
MOL000044	GRIA2
MOL000045	TNF
MOL000057	CHRM3
MOL000057	CHRM1
MOL000057	SLC6A2
MOL000057	SLC6A3
MOL000057	ADRB2
MOL000057	SLC6A4
MOL000057	GABRA1
MOL000057	CHRM2
MOL000057	HTR2A
MOL000057	PGR
MOL000057	NR3C2
MOL000057	NR3C1
MOL000057	NCOA2
MOL000057	RXRA
MOL000066	CHRM3
MOL000066	CHRM2
MOL000066	GABRA1
MOL000066	CHRM1
MOL000066	CHRNA2
MOL000073	PTGS1
MOL000073	ESR1
MOL000073	PTGS2
MOL000073	HSP90AA1
MOL000073	LACTBL1
MOL000073	PRKACA
MOL000098	MMP3
MOL000098	EGFR
MOL000098	VEGFA
MOL000098	CCND1
MOL000098	BCL2L1
MOL000098	FOS
MOL000098	CDKN1A
MOL000098	EIF6
MOL000098	CASP9
MOL000098	PLAU
MOL000098	MMP2
MOL000098	MMP9
MOL000098	MAPK1
MOL000098	IL10
MOL000098	EGF
MOL000098	RB1
MOL000098	IL6
MOL000098	CDKN2A
MOL000098	TP53
MOL000098	ELK1
MOL000098	NFKBIA
MOL000098	POR
MOL000098	ODC1
MOL000098	CASP8
MOL000098	TOP1
MOL000098	RAF1
MOL000098	SOD1
MOL000098	PRKCA
MOL000098	HIF1A
MOL000098	RUNX1T1
MOL000098	HERC5
MOL000098	HSPA5
MOL000098	ERBB2
MOL000098	ACACA
MOL000098	CAV1
MOL000098	F3
MOL000098	GJA1
MOL000098	IL1B
MOL000098	CCL2
MOL000098	PTGER3
MOL000098	CXCL8
MOL000098	PRKCB
MOL000098	BIRC5
MOL000098	DUOX2
MOL000098	NOS3
MOL000098	HSPB1
MOL000098	TGFB1
MOL000098	SULT1E1
MOL000098	MGAM
MOL000098	IL2
MOL000098	CCNB1
MOL000098	PLAT
MOL000098	THBD
MOL000098	SERPINE1
MOL000098	COL1A1
MOL000098	IFNG
MOL000098	PTEN
MOL000098	IL1A
MOL000098	MPO
MOL000098	TOP2A
MOL000098	ABCG2
MOL000098	NFE2L2
MOL000098	NQO1
MOL000098	PARP1
MOL000098	COL3A1
MOL000098	GYRB
MOL000098	CXCL11
MOL000098	CXCL2
MOL000098	DCAF5
MOL000098	CHEK2
MOL000098	CLDN4
MOL000098	PPARA
MOL000098	PPARD
MOL000098	HSF1
MOL000098	CRP
MOL000098	CXCL10
MOL000098	CHUK
MOL000098	SPP1
MOL000098	RUNX2
MOL000098	RASSF1
MOL000098	E2F1
MOL000098	E2F2
MOL000098	ACPP
MOL000098	CTSD
MOL000098	IGFBP3
MOL000098	IGF2
MOL000098	CD40LG
MOL000098	IRF1
MOL000098	ERBB3
MOL000098	PON1
MOL000098	PCOLCE
MOL000098	NPEPPS
MOL000098	HK2
MOL000098	NKX3-1
MOL000098	RASA1
MOL000098	PPARG
MOL000098	PRSS1
MOL000098	TOP2B
MOL000098	F7
MOL000098	ACHE
MOL000098	RELA
MOL000098	AKT1
MOL000098	AHSA1
MOL000098	XDH
MOL000098	MMP1
MOL000098	STAT1
MOL000098	CDK1
MOL000098	HMOX1
MOL000098	CYP3A4
MOL000098	CYP1A2
MOL000098	MYC
MOL000098	CYP1A1
MOL000098	ICAM1
MOL000098	SELE
MOL000098	VCAM1
MOL000098	NR1I2
MOL000098	CYP1B1
MOL000098	ALOX5
MOL000098	NCF1
MOL000098	HAS2
MOL000098	GSTP1
MOL000098	AHR
MOL000098	PSMD3
MOL000098	SLC2A4
MOL000098	NR1I3
MOL000098	INSR
MOL000098	DIO1
MOL000098	GSTM1
MOL000098	GSTM2
MOL000098	PTGS1
MOL000098	AR
MOL000098	PTGS2
MOL000098	HSP90AA1
MOL000098	PIK3CG
MOL000098	NCOA2
MOL000098	DPP4
MOL000098	AKR1B1
MOL000098	SERPIND1
MOL000098	KCNH2
MOL000098	SCN5A
MOL000098	F10
MOL000098	ADRB2
MOL000098	PRKACA
MOL000098	RXRA
MOL000098	GABRA1
MOL000098	MAOB
MOL000098	BCL2
MOL000098	BAX
MOL000098	JUN
MOL000098	CASP3
MOL000131	PTGS1
MOL000131	PTGS2
MOL000131	RXRA
MOL000131	NCOA2
MOL000131	LYZ
MOL000131	COBT
MOL000131	SLC6A2
MOL000131	IGHG1
MOL000131	GABRA2
MOL000131	GABRA1
MOL000131	CAMC
MOL000131	TRPV1
MOL000131	CHRM1
MOL000131	CHRM2
MOL000131	GABRA6
MOL000173	NOS2
MOL000173	PTGS1
MOL000173	ESR1
MOL000173	AR
MOL000173	SCN5A
MOL000173	PPARG
MOL000173	PTGS2
MOL000173	RXRA
MOL000173	PDE3A
MOL000173	DPP4
MOL000173	MAPK14
MOL000173	GSK3B
MOL000173	HSP90AA1
MOL000173	CDK2
MOL000173	PIK3CG
MOL000173	CHEK1
MOL000173	PRKACA
MOL000173	PRSS1
MOL000173	PCP4
MOL000173	ADRB2
MOL000173	GABRA1
MOL000173	RELA
MOL000173	AKT1
MOL000173	CCND1
MOL000173	BCL2
MOL000173	CDKN1A
MOL000173	EIF6
MOL000173	BAX
MOL000173	CASP9
MOL000173	KDR
MOL000173	CD40LG
MOL000173	JUN
MOL000173	IL6
MOL000173	AHSA1
MOL000173	CASP3
MOL000173	TP53
MOL000173	BBC3
MOL000173	TEP1
MOL000173	MMP1
MOL000173	CCL2
MOL000173	PRKCD
MOL000173	PTGER3
MOL000173	FN1
MOL000173	CXCL8
MOL000173	MCL1
MOL000211	PGR
MOL000228	PTGS1
MOL000228	DRD1
MOL000228	CHRM3
MOL000228	CHRM1
MOL000228	ESR1
MOL000228	SCN5A
MOL000228	PTGS2
MOL000228	RXRA
MOL000228	PDE3A
MOL000228	ADRA1A
MOL000228	ADRA1B
MOL000228	SLC6A3
MOL000228	ADRB2
MOL000228	SLC6A4
MOL000228	GABRA1
MOL000228	HSP90AA1
MOL000228	PIK3CG
MOL000228	PRKACA
MOL000228	PKIA
MOL000228	CHRNA7
MOL000228	MAOB
MOL000228	PCP4
MOL000239	NOS2
MOL000239	AR
MOL000239	SCN5A
MOL000239	ESR2
MOL000239	DPP4
MOL000239	HSP90AA1
MOL000239	CDK2
MOL000239	CHEK1
MOL000239	PRSS1
MOL000239	PCP4
MOL000239	PTGS1
MOL000239	PTGS2
MOL000239	NCOA2
MOL000263	CASP9
MOL000263	CASP3
MOL000263	HMOX1
MOL000263	ICAM1
MOL000263	NQO1
MOL000263	AMY2A
MOL000266	CHRM1
MOL000266	CHRM2
MOL000266	GABRA1
MOL000266	PTGS2
MOL000266	CHRNA2
MOL000266	SLC6A2
MOL000295	NR3C2
MOL000295	NCOA1
MOL000295	ADH1C
MOL000295	PRSS3
MOL000295	TOP2B
MOL000295	PYGM
MOL000295	PIK3CG
MOL000296	CHRM3
MOL000296	GABRA3
MOL000296	ADRA1B
MOL000296	GRIA2
MOL000296	GABRA5
MOL000296	ADH1B
MOL000296	PDE3A
MOL000354	ESR1
MOL000354	PPARG
MOL000354	PTPN1
MOL000354	MAPK14
MOL000354	GSK3B
MOL000354	PRKACA
MOL000354	PIM1
MOL000354	CCNA2
MOL000354	PPARD
MOL000354	AKR1B1
MOL000354	F7
MOL000354	SERPIND1
MOL000354	NOS3
MOL000354	ACHE
MOL000354	MAOB
MOL000354	RELA
MOL000354	XDH
MOL000354	NCF1
MOL000354	OLR1
MOL000354	NOS2
MOL000354	PTGS1
MOL000354	AR
MOL000354	PTGS2
MOL000354	ESR2
MOL000354	DPP4
MOL000354	HSP90AA1
MOL000354	CDK2
MOL000354	PIK3CG
MOL000354	PRSS1
MOL000354	NCOA2
MOL000354	PCP4
MOL000354	PYGM
MOL000354	CHEK1
MOL000354	NCOA1
MOL000354	GABRA1
MOL000354	GRIA2
MOL000354	CAMC
MOL000357	PGR
MOL000357	CHRM3
MOL000357	F10
MOL000357	HTR3A
MOL000357	PDE3A
MOL000357	ADRA1D
MOL000357	PCP4
MOL000357	PTGS1
MOL000357	KCNH2
MOL000357	CHRM1
MOL000357	SCN5A
MOL000357	PTGS2
MOL000357	RXRA
MOL000357	ADRA1B
MOL000357	ADRB2
MOL000357	HSP90AA1
MOL000357	NCOA2
MOL000358	DRD1
MOL000358	CHRM4
MOL000358	HTR2A
MOL000358	GABRA5
MOL000358	GABRB3
MOL000358	CHRNA2
MOL000358	OPRM1
MOL000358	BCL2
MOL000358	BAX
MOL000358	CASP9
MOL000358	JUN
MOL000358	CASP3
MOL000358	CASP8
MOL000358	PRKCA
MOL000358	TGFB1
MOL000358	PON1
MOL000358	MAP2
MOL000358	PIK3CG
MOL000358	PRKACA
MOL000358	GABRA2
MOL000358	ADRA1A
MOL000358	GABRA3
MOL000358	SLC6A4
MOL000358	GABRA1
MOL000358	CHRNA7
MOL000358	CAMC
MOL000358	PGR
MOL000358	NCOA2
MOL000358	PTGS1
MOL000358	PTGS2
MOL000358	HSP90AA1
MOL000358	KCNH2
MOL000358	CHRM3
MOL000358	CHRM1
MOL000358	SCN5A
MOL000358	PDE3A
MOL000358	CHRM2
MOL000358	ADRA1B
MOL000358	ADRB2
MOL000359	PGR
MOL000359	NCOA2
MOL000359	NR3C2
MOL000371	ADRB1
MOL000371	HTR3A
MOL000371	ADRA2C
MOL000371	ADRB2
MOL000371	ADRA1D
MOL000371	OPRM1
MOL000378	DRD1
MOL000378	KCNH2
MOL000378	F10
MOL000378	CHRM5
MOL000378	CHRM4
MOL000378	OPRD1
MOL000378	HTR2A
MOL000378	ADRA1D
MOL000378	SLC6A3
MOL000378	SLC6A4
MOL000378	RXRB
MOL000378	KCNMA1
MOL000380	CHRNA7
MOL000387	KDR
MOL000387	MET
MOL000392	PKIA
MOL000392	LACTBL1
MOL000392	JUN
MOL000392	PPARG
MOL000392	IL4
MOL000392	SIRT1
MOL000392	ATP5B
MOL000392	MT-ND6
MOL000392	HSD3B2
MOL000392	HSD3B1
MOL000392	NOS2
MOL000392	PTGS1
MOL000392	CHRM1
MOL000392	ESR1
MOL000392	AR
MOL000392	PTGS2
MOL000392	RXRA
MOL000392	PDE3A
MOL000392	ADRA1A
MOL000392	SLC6A3
MOL000392	ADRB2
MOL000392	SLC6A4
MOL000392	ESR2
MOL000392	DPP4
MOL000392	MAPK14
MOL000392	GSK3B
MOL000392	HSP90AA1
MOL000392	CDK2
MOL000392	MAOB
MOL000392	CHEK1
MOL000392	PRKACA
MOL000392	PRSS1
MOL000392	PIM1
MOL000392	CCNA2
MOL000392	PCP4
MOL000392	SERPIND1
MOL000392	NOS3
MOL000392	ACHE
MOL000417	NOS2
MOL000417	PTGS1
MOL000417	ESR1
MOL000417	AR
MOL000417	PPARG
MOL000417	PTGS2
MOL000417	RXRA
MOL000417	PDE3A
MOL000417	ESR2
MOL000417	DPP4
MOL000417	MAPK14
MOL000417	GSK3B
MOL000417	HSP90AA1
MOL000417	CDK2
MOL000417	CHEK1
MOL000417	PRKACA
MOL000417	PRSS1
MOL000417	PIM1
MOL000417	CCNA2
MOL000417	NCOA2
MOL000417	PCP4
MOL000417	ADRB2
MOL000422	IKBKB
MOL000422	AKT1
MOL000422	BCL2
MOL000422	BAX
MOL000422	CD40LG
MOL000422	AHSA1
MOL000422	CASP3
MOL000422	MAPK8
MOL000422	MMP1
MOL000422	STAT1
MOL000422	CDK1
MOL000422	HMOX1
MOL000422	CYP3A4
MOL000422	CYP1A2
MOL000422	CYP1A1
MOL000422	ICAM1
MOL000422	SELE
MOL000422	VCAM1
MOL000422	NR1I2
MOL000422	CYP1B1
MOL000422	ALOX5
MOL000422	HAS2
MOL000422	GSTP1
MOL000422	AHR
MOL000422	PSMD3
MOL000422	SLC2A4
MOL000422	NR1I3
MOL000422	INSR
MOL000422	DIO1
MOL000422	PPP3CA
MOL000422	PRXC1A
MOL000422	GSTM1
MOL000422	GSTM2
MOL000422	AKR1C3
MOL000422	SLPI
MOL000422	NOS2
MOL000422	PTGS1
MOL000422	AR
MOL000422	PPARG
MOL000422	PTGS2
MOL000422	HSP90AA1
MOL000422	PIK3CG
MOL000422	PRKACA
MOL000422	NCOA2
MOL000422	DPP4
MOL000422	PRSS1
MOL000422	PGR
MOL000422	SERPIND1
MOL000422	CHRM1
MOL000422	NOS3
MOL000422	GABRA2
MOL000422	ACHE
MOL000422	SLC6A2
MOL000422	CHRM2
MOL000422	ADRA1B
MOL000422	GABRA1
MOL000422	TOP2B
MOL000422	F7
MOL000422	PCP4
MOL000422	RELA
MOL000422	JUN
MOL000422	XDH
MOL000432	RXRG
MOL000432	PCNA
MOL000432	ALB
MOL000432	MYC
MOL000432	HNF4A
MOL000432	UCP2
MOL000432	HNF1A
MOL000432	ACTB
MOL000432	TRIM26
MOL000432	PTGS1
MOL000432	PTGS2
MOL000432	RXRA
MOL000432	NCOA2
MOL000432	TRPV1
MOL000432	RELA
MOL000432	PCP4
MOL000436	CA2
MOL000449	ADH1C
MOL000449	NCOA1
MOL000449	ADRA2A
MOL000449	AKR1B1
MOL000449	PLAU
MOL000449	LTA4H
MOL000449	MAOB
MOL000449	MAOA
MOL000449	CTRB1
MOL000449	GABRA3
MOL000449	CHRNA7
MOL000449	NR3C2
MOL000449	SLC6A3
MOL000449	ADRB1
MOL000449	IGHG1
MOL000449	SLC6A2
MOL000449	PGR
MOL000449	NCOA2
MOL000449	RXRA
MOL000449	PTGS1
MOL000449	PTGS2
MOL000449	ADRB2
MOL000449	PRKACA
MOL000449	CHRM3
MOL000449	CHRM1
MOL000449	SCN5A
MOL000449	HTR2A
MOL000449	ADRA1A
MOL000449	CHRM2
MOL000449	ADRA1B
MOL000449	GABRA1
MOL000467	NOS2
MOL000467	PTGS1
MOL000467	CHRM3
MOL000467	ESR1
MOL000467	AR
MOL000467	SCN5A
MOL000467	PPARG
MOL000467	PTGS2
MOL000467	RXRA
MOL000467	PDE3A
MOL000467	ADRA1B
MOL000467	ADRB2
MOL000467	ESR2
MOL000467	DPP4
MOL000467	ITM2C
MOL000467	MAPK14
MOL000467	GSK3B
MOL000467	HSP90AA1
MOL000467	CDK2
MOL000467	CHEK1
MOL000467	PRKACA
MOL000467	IGHG1
MOL000467	PRSS1
MOL000467	PIM1
MOL000467	CCNA2
MOL000467	PCP4
MOL000467	SERPIND1
MOL000467	ACHE
MOL000467	NCOA2
MOL000467	DRD1
MOL000476	NOS3
MOL000476	F7
MOL000476	PIK3CG
MOL000476	LACTBL1
MOL000476	PKIA
MOL000476	PCP4
MOL000476	PRKACA
MOL000497	NOS2
MOL000497	PTGS1
MOL000497	CHRM1
MOL000497	ESR1
MOL000497	AR
MOL000497	SCN5A
MOL000497	PPARG
MOL000497	F10
MOL000497	PTGS2
MOL000497	CA2
MOL000497	ADRA1B
MOL000497	SLC6A3
MOL000497	ESR2
MOL000497	MAPK14
MOL000497	GSK3B
MOL000497	HSP90AA1
MOL000497	CDK2
MOL000497	CHEK1
MOL000497	PIM1
MOL000497	CCNA2
MOL000497	PCP4
MOL000497	ADRB2
MOL000497	NCOA2
MOL000497	RELA
MOL000497	STAT3
MOL000497	CCND1
MOL000497	BCL2
MOL000497	EIF6
MOL000497	MAPK1
MOL000497	RB1
MOL000497	CDK4
MOL000497	FOSL2
MOL000500	NOS2
MOL000500	PTGS1
MOL000500	CHRM1
MOL000500	ESR1
MOL000500	AR
MOL000500	SCN5A
MOL000500	PPARG
MOL000500	PTGS2
MOL000500	CHRM4
MOL000500	RXRA
MOL000500	PDE3A
MOL000500	HTR2A
MOL000500	ADRA1A
MOL000500	ADRA1B
MOL000500	SLC6A3
MOL000500	ADRB2
MOL000500	SLC6A4
MOL000500	ESR2
MOL000500	DPP4
MOL000500	MAPK14
MOL000500	GSK3B
MOL000500	HSP90AA1
MOL000500	CDK2
MOL000500	CHEK1
MOL000500	PRKACA
MOL000500	PRSS1
MOL000500	PIM1
MOL000500	CCNA2
MOL000500	PKIA
MOL000500	PCP4
MOL000519	CHRM3
MOL000519	CHRM1
MOL000519	ESR1
MOL000519	AR
MOL000519	SCN5A
MOL000519	PPARG
MOL000519	PTGS2
MOL000519	CA2
MOL000519	PDE3A
MOL000519	ADRA1B
MOL000519	ADRB2
MOL000519	ADRA1D
MOL000519	TOP2B
MOL000519	OPRM1
MOL000519	CDK2
MOL000519	LACTBL1
MOL000519	CHRNA7
MOL000519	IGHG1
MOL000519	PIM1
MOL000519	CCNA2
MOL000519	NCOA2
MOL000519	NCOA1
MOL000522	KCNH2
MOL000522	SCN5A
MOL000522	F10
MOL000522	PTGS2
MOL000522	KDR
MOL000522	PTPN1
MOL000522	ADRB2
MOL000522	HSP90AA1
MOL000522	NCOA1
MOL000522	MUC1
MOL000525	NOS2
MOL000525	PTGS1
MOL000525	AR
MOL000525	PPARG
MOL000525	PTGS2
MOL000525	PDE3A
MOL000525	DPP4
MOL000525	HSP90AA1
MOL000525	CDK2
MOL000525	PIK3CG
MOL000525	CHEK1
MOL000525	PRKACA
MOL000552	NOS2
MOL000552	PTGS1
MOL000552	SERPIND1
MOL000552	KCNH2
MOL000552	AR
MOL000552	SCN5A
MOL000552	F10
MOL000552	PTGS2
MOL000552	NOS3
MOL000552	F7
MOL000552	TOP2B
MOL000552	ESR2
MOL000552	DPP4
MOL000552	PPARD
MOL000552	HSP90AA1
MOL000552	PRSS1
MOL000552	NCOA2
MOL000552	PCP4
MOL000552	KDR
MOL000552	NCOA1
MOL000552	KCNMA1
MOL000569	AKR1B1
MOL000612	CHRM3
MOL000612	PTGS2
MOL000612	GABRA2
MOL000612	RXRA
MOL000612	GABRA1
MOL000612	NCOA2
MOL000612	CHRM1
MOL000612	ADH1B
MOL000612	ADH1C
MOL000675	ADH1B
MOL000675	ADH1C
MOL000675	ADH1A
MOL000675	PRSS3
MOL000675	PLAU
MOL000675	SOD1
MOL000675	CAT
MOL000675	TEP1
MOL000675	EDN1
MOL000675	LPL
MOL000675	GAP43
MOL000675	SERPINE1
MOL000675	BDNF
MOL000675	HMGCR
MOL000675	MPO
MOL000675	PPARA
MOL000675	PPARD
MOL000675	CRP
MOL000675	PON1
MOL000675	INS
MOL000675	PLG
MOL000675	FABP1
MOL000675	RBP2
MOL000675	GCG
MOL000675	ENPEP
MOL000675	UCP2
MOL000675	SOAT1
MOL000675	CCK
MOL000675	CITED1
MOL000675	NTRK2
MOL000675	PDX1
MOL000675	SLC2A2
MOL000675	PAM
MOL000675	SCD
MOL000675	UCP3
MOL000675	CETP
MOL000675	PYY
MOL000675	DNPEP
MOL000675	CRN7
MOL000675	ERBB2
MOL000675	PTGS1
MOL000675	NCOA2
MOL000675	PTGS2
MOL000675	LYZ
MOL000675	RXRA
MOL000675	CAMC
MOL000675	PPARG
MOL000676	CHRM3
MOL000676	CHRM1
MOL000676	SLC6A2
MOL000676	SLC6A3
MOL000676	ADRB2
MOL000676	SLC6A4
MOL000676	PTGS1
MOL000676	PTGS2
MOL000676	NOS3
MOL000676	RXRA
MOL000676	GSK3B
MOL000676	HSP90AA1
MOL000676	LACTBL1
MOL000676	PRKACA
MOL000676	PDE3A
MOL000676	ADRA1A
MOL000676	CHRM2
MOL000676	IGHG1
MOL000676	HTR2A
MOL000676	GABRA1
MOL000676	CHRNA7
MOL000676	GABRA6
MOL000702	PTGS2
MOL000702	PTPN1
MOL000702	TOP2B
MOL000702	PRSS1
MOL000791	PTGS1
MOL000791	SERPIND1
MOL000791	KCNH2
MOL000791	AR
MOL000791	SCN5A
MOL000791	F10
MOL000791	PTGS2
MOL000791	KDR
MOL000791	ACHE
MOL000791	TOP2B
MOL000791	HSP90AA1
MOL000791	PTPN1
MOL000791	PRKACA
MOL000791	FOS
MOL000791	GJA1
MOL000791	GABBR1
MOL000791	BMPR2
MOL000791	GRM5
MOL000791	GNRH1
MOL000791	ALDH3A1
MOL000791	GNRHR
MOL000791	CRH
MOL000791	GRIN2D
MOL000791	SLC6A2
MOL000791	GJB1
MOL000791	GRM1
MOL000791	VCP
MOL001006	PGR
MOL001006	NCOA2
MOL001006	NR3C2
MOL001160	CHRM3
MOL001160	SERPIND1
MOL001160	CHRM1
MOL001160	AR
MOL001160	NOS3
MOL001160	RXRA
MOL001160	HTR2A
MOL001160	CHRM2
MOL001160	ADRB2
MOL001160	SLC6A4
MOL001160	ADRB1
MOL001160	PTGS2
MOL001160	PDE3A
MOL001160	ADRA1A
MOL001160	ADRA1B
MOL001160	SLC6A3
MOL001160	GABRA1
MOL001390	CHRM3
MOL001390	ADH1C
MOL001398	PTGS1
MOL001398	PTGS2
MOL001398	NCOA2
MOL001398	RXRA
MOL001398	SLC6A2
MOL001398	CAMC
MOL001458	NOS2
MOL001458	PTGS1
MOL001458	KCNH2
MOL001458	ESR1
MOL001458	AR
MOL001458	SCN5A
MOL001458	PTGS2
MOL001458	NOS3
MOL001458	PRSS1
MOL001484	PTGS1
MOL001484	CHRM3
MOL001484	SCN5A
MOL001484	PTGS2
MOL001484	HTR3A
MOL001484	RXRA
MOL001484	ADRA1B
MOL001484	ADRA1D
MOL001484	PIK3CG
MOL001484	PRKACA
MOL001484	IGHG1
MOL001484	PRSS1
MOL001484	PCP4
MOL001484	CHRM1
MOL001484	ADRB2
MOL001484	OPRM1
MOL001484	HSP90AA1
MOL001490	SCN5A
MOL001494	PTGS1
MOL001494	PTGS2
MOL001494	NCOA2
MOL001495	PTGS1
MOL001495	NCOA2
MOL001600	PTGS2
MOL001600	GABRA1
MOL001600	CHRM3
MOL001600	CHRM1
MOL001600	GABRA2
MOL001600	RXRA
MOL001600	CHRM2
MOL001600	ADRA1B
MOL001600	CAMC
MOL001600	GABRA6
MOL001601	CHRM3
MOL001601	SCN5A
MOL001601	CHRM5
MOL001601	HTR3A
MOL001601	CA2
MOL001601	CHRM4
MOL001601	OPRD1
MOL001601	PDE3A
MOL001601	ADRA1D
MOL001601	ADRA1B
MOL001601	SLC6A3
MOL001601	ADRB2
MOL001601	TOP2B
MOL001601	OPRM1
MOL001601	HSP90AA1
MOL001601	CHRNA7
MOL001601	NCOA1
MOL001601	DRD1
MOL001601	HTR2A
MOL001601	SLC6A4
MOL001641	PTGS1
MOL001641	PTGS2
MOL001641	NCOA2
MOL001641	RXRA
MOL001659	PGR
MOL001659	NR3C2
MOL001689	NOS2
MOL001689	PTGS1
MOL001689	AR
MOL001689	PTGS2
MOL001689	DPP4
MOL001689	HSP90AA1
MOL001689	CDK2
MOL001689	PRKACA
MOL001689	PRSS1
MOL001689	NCOA2
MOL001689	NCOA1
MOL001689	PCP4
MOL001689	PIK3CG
MOL001689	CHEK1
MOL001689	ADRB2
MOL001689	PDE3A
MOL001689	RELA
MOL001689	BCL2
MOL001689	CDKN1A
MOL001689	BAX
MOL001689	CASP3
MOL001689	TP53
MOL001689	CASP8
MOL001689	FASN
MOL001689	FASLG
MOL001689	CYP19A1
MOL001749	SCN5A
MOL001749	CHRM3
MOL001749	ADRB2
MOL001749	CHRM1
MOL001755	PGR
MOL001755	NR3C2
MOL001789	PTGS1
MOL001789	ESR1
MOL001789	PPARG
MOL001789	PTGS2
MOL001789	CA2
MOL001789	ADRB2
MOL001789	ESR2
MOL001789	MAPK14
MOL001789	GSK3B
MOL001789	HSP90AA1
MOL001789	CDK2
MOL001789	MAOB
MOL001789	PRKACA
MOL001789	PKIA
MOL001789	NOS2
MOL001789	AR
MOL001789	PIK3CG
MOL001789	LACTBL1
MOL001789	PIM1
MOL001789	CCNA2
MOL001789	NCOA2
MOL001789	FOS
MOL001789	BAX
MOL001789	SELE
MOL001789	VCAM1
MOL001789	GABBR1
MOL001789	TYR
MOL001789	F11R
MOL001789	JAK2
MOL001789	MT2A
MOL001789	SLC2A1
MOL001792	PTGS1
MOL001792	ESR1
MOL001792	PTGS2
MOL001792	RXRA
MOL001792	ADRB2
MOL001792	HSP90AA1
MOL001792	PIK3CG
MOL001792	PRKACA
MOL001792	LACTBL1
MOL001792	MAOB
MOL001792	SLC6A4
MOL001792	PKIA
MOL001818	PTGS1
MOL001818	RXRA
MOL001818	NCOA2
MOL001818	PTGS2
MOL001889	NCOA2
MOL001889	PTGS1
MOL001889	PTGS2
MOL001889	RXRA
MOL001939	AR
MOL001939	HSP90AA1
MOL001939	PIK3CG
MOL001941	SERPIND1
MOL001941	DPP4
MOL001941	PRKACA
MOL001941	MAOB
MOL001944	ESR1
MOL001944	ADRB2
MOL001944	SLC6A4
MOL001944	CDK2
MOL001944	LACTBL1
MOL001944	PIM1
MOL001944	PTPN1
MOL001944	LTA4H
MOL001944	CHEK1
MOL001951	KCNH2
MOL001951	SCN5A
MOL001951	ADRA1B
MOL001956	CHRNA7
MOL002003	CHRM3
MOL002003	SERPIND1
MOL002003	CHRM1
MOL002003	PTGS2
MOL002003	ACHE
MOL002003	CHRM2
MOL002003	ADRA1B
MOL002003	GABRA1
MOL002003	DPP4
MOL002003	GABRA6
MOL002033	CHRM3
MOL002033	CHRM2
MOL002083	NOS2
MOL002083	ESR1
MOL002083	AR
MOL002083	PPARG
MOL002083	PTGS2
MOL002083	F7
MOL002083	ESR2
MOL002083	DPP4
MOL002083	MAPK14
MOL002083	GSK3B
MOL002083	HSP90AA1
MOL002083	CDK2
MOL002083	PRSS1
MOL002083	NCOA2
MOL002083	PCP4
MOL002096	ADRA1B
MOL002096	CHRNA2
MOL002096	GABRA3
MOL002135	NOS2
MOL002135	SERPIND1
MOL002135	KCNH2
MOL002135	ESR1
MOL002135	AR
MOL002135	SCN5A
MOL002135	PPARG
MOL002135	F7
MOL002135	KDR
MOL002135	PDE3A
MOL002135	ADRB2
MOL002135	ESR2
MOL002135	DPP4
MOL002135	MAPK14
MOL002135	GSK3B
MOL002135	HSP90AA1
MOL002135	CDK2
MOL002135	CHEK1
MOL002135	PIM1
MOL002135	CCNA2
MOL002135	NCOA1
MOL002140	PRKACA
MOL002150	LTA4H
MOL002150	MAOB
MOL002150	PKIA
MOL002157	NR3C2
MOL002157	NR3C1
MOL002222	ACHE
MOL002222	DRD2
MOL002311	NOS2
MOL002311	ESR1
MOL002311	PPARG
MOL002311	PTGS2
MOL002311	KDR
MOL002311	MAPK14
MOL002311	GSK3B
MOL002311	CHEK1
MOL002311	PIM1
MOL002311	CCNA2
MOL002311	SERPIND1
MOL002495	BCL2
MOL002495	BCL2L1
MOL002495	BAX
MOL002495	FASN
MOL002495	PPARG
MOL002495	FASLG
MOL002495	DDIT3
MOL002560	PTGS1
MOL002560	AR
MOL002560	PTGS2
MOL002560	PDE3A
MOL002560	SLC6A4
MOL002560	GABRA1
MOL002560	DPP4
MOL002560	HSP90AA1
MOL002560	PIK3CG
MOL002560	MAOB
MOL002560	PRKACA
MOL002560	PKIA
MOL002560	SERPIND1
MOL002560	CDKN1A
MOL002560	TGFB1
MOL002560	IL4
MOL002560	CYP19A1
MOL002560	IL13
MOL002560	MS4A2
MOL002565	NOS2
MOL002565	PTGS1
MOL002565	DRD1
MOL002565	CHRM3
MOL002565	CHRM1
MOL002565	ESR1
MOL002565	SCN5A
MOL002565	CHRM5
MOL002565	PTGS2
MOL002565	CHRM4
MOL002565	RXRA
MOL002565	HTR2A
MOL002565	ADRA1A
MOL002565	CHRM2
MOL002565	ADRA1B
MOL002565	SLC6A3
MOL002565	ADRB2
MOL002565	SLC6A4
MOL002565	OPRM1
MOL002565	ESR2
MOL002565	DPP4
MOL002565	MAPK10
MOL002565	HSP90AA1
MOL002565	CDK2
MOL002565	PIK3CG
MOL002565	CHRNA7
MOL002565	PRKACA
MOL002565	PRSS1
MOL002565	PIM1
MOL002565	CCNA2
MOL002565	PCP4
MOL002565	OPRD1
MOL002565	PDE3A
MOL002565	ADRA1D
MOL002573	CHRM3
MOL002573	PTGS2
MOL002573	GABRA1
MOL002573	NCOA2
MOL002573	GABRA2
MOL002573	GABRA6
MOL002651	SERPIND1
MOL002651	ESR1
MOL002651	AR
MOL002651	PPARG
MOL002651	DPP4
MOL002670	PTGS1
MOL002670	CHRM3
MOL002670	KCNH2
MOL002670	CHRM1
MOL002670	ADRB1
MOL002670	SCN5A
MOL002670	F10
MOL002670	CHRM5
MOL002670	PTGS2
MOL002670	HTR3A
MOL002670	ADRA2C
MOL002670	CHRM4
MOL002670	RXRA
MOL002670	OPRD1
MOL002670	HTR2A
MOL002670	HTR2C
MOL002670	ADRA1B
MOL002670	ADRB2
MOL002670	ADRA1D
MOL002670	TOP2B
MOL002670	OPRM1
MOL002670	HSP90AA1
MOL002670	RXRB
MOL002670	PCP4
MOL002670	DRD1
MOL002670	SLC6A4
MOL002670	F7
MOL002670	PDE10A
MOL002697	CHRM3
MOL002697	CHRM2
MOL002697	GABRA1
MOL002697	GABRA2
MOL002697	ADRA1B
MOL002697	CHRNA2
MOL002714	PTGS1
MOL002714	AR
MOL002714	PTGS2
MOL002714	HSP90AA1
MOL002714	PRKACA
MOL002714	DPP4
MOL002714	PIK3CG
MOL002714	PDE3A
MOL002714	PRSS1
MOL002714	NCOA2
MOL002714	NCOA1
MOL002714	PCP4
MOL002714	RELA
MOL002714	AKT1
MOL002714	VEGFA
MOL002714	BCL2
MOL002714	FOS
MOL002714	BAX
MOL002714	MMP9
MOL002714	CASP3
MOL002714	TP53
MOL002714	HIF1A
MOL002714	FOSL1
MOL002714	FOSL2
MOL002714	CDK1
MOL002714	CCNB1
MOL002714	MPO
MOL002714	AHR
MOL002714	IGF2
MOL002714	CYCS
MOL002714	ALOX12
MOL002714	NFATC1
MOL002714	TDRD7
MOL002714	EGLN1
MOL002714	NOX5
MOL002714	FABP5
MOL002714	APOD
MOL002773	AKT1
MOL002773	VEGFA
MOL002773	BCL2
MOL002773	CASP9
MOL002773	MMP2
MOL002773	JUN
MOL002773	CASP3
MOL002773	PTGS2
MOL002773	CASP8
MOL002773	MMP1
MOL002773	HMOX1
MOL002773	CYP3A4
MOL002773	CYP1A2
MOL002773	ALB
MOL002773	CAV1
MOL002773	CTNNB1
MOL002773	MYC
MOL002773	CASP7
MOL002773	F3
MOL002773	GJA1
MOL002773	MMP10
MOL002776	F10
MOL002776	PTPN1
MOL002844	PTGS1
MOL002844	ESR1
MOL002844	PTGS2
MOL002844	RXRA
MOL002844	PDE3A
MOL002844	ADRB2
MOL002844	SLC6A4
MOL002844	GABRA1
MOL002844	HSP90AA1
MOL002844	PIK3CG
MOL002844	LACTBL1
MOL002844	MAOB
MOL002844	PRKACA
MOL002844	PKIA
MOL002879	SCN5A
MOL002879	ADRB2
MOL002879	CHRM3
MOL002897	NOS2
MOL002897	KCNH2
MOL002897	ESR1
MOL002897	AR
MOL002897	PTGS2
MOL002897	NOS3
MOL002897	RXRA
MOL002897	PRKACA
MOL002897	PRSS1
MOL002897	NCOA2
MOL002897	PDE10A
MOL002909	NOS2
MOL002909	SERPIND1
MOL002909	AR
MOL002909	F10
MOL002909	PTGS2
MOL002909	PTPN1
MOL002909	TOP2B
MOL002909	DPP4
MOL002909	PYGM
MOL002909	HSP90AA1
MOL002909	PRSS1
MOL002909	NCOA2
MOL002909	KCNMA1
MOL002910	PTGS1
MOL002910	PTGS2
MOL002910	HSP90AA1
MOL002910	PRKACA
MOL002912	F10
MOL002913	PTGS1
MOL002913	PTGS2
MOL002913	HSP90AA1
MOL002913	PRKACA
MOL002914	PTGS1
MOL002914	PTGS2
MOL002914	HSP90AA1
MOL002914	PRKACA
MOL002914	NCOA2
MOL002914	PIK3CG
MOL002914	PYGM
MOL002914	PCP4
MOL002915	NOS2
MOL002915	PTGS1
MOL002915	SERPIND1
MOL002915	SCN5A
MOL002915	F10
MOL002915	PTGS2
MOL002915	NOS3
MOL002915	RXRA
MOL002915	ACHE
MOL002915	ADRA1B
MOL002915	ADRB2
MOL002915	DPP4
MOL002915	HSP90AA1
MOL002915	IGHG1
MOL002915	PRSS1
MOL002915	NCOA2
MOL002915	PCP4
MOL002915	F7
MOL002917	NOS2
MOL002917	PTGS1
MOL002917	AR
MOL002917	SCN5A
MOL002917	F10
MOL002917	PTGS2
MOL002917	TOP2B
MOL002917	ESR2
MOL002917	DPP4
MOL002917	HSP90AA1
MOL002917	CDK2
MOL002917	PIK3CG
MOL002917	CHEK1
MOL002917	PRSS1
MOL002917	NCOA2
MOL002917	PCP4
MOL002917	KCNMA1
MOL002925	PTGS1
MOL002925	AR
MOL002925	PTGS2
MOL002925	DPP4
MOL002925	HSP90AA1
MOL002925	PRKACA
MOL002927	NOS2
MOL002927	PTGS1
MOL002927	SERPIND1
MOL002927	KCNH2
MOL002927	AR
MOL002927	SCN5A
MOL002927	F10
MOL002927	PTGS2
MOL002927	NOS3
MOL002927	F7
MOL002927	KDR
MOL002927	CACNA2D1
MOL002927	TOP2B
MOL002927	DPP4
MOL002927	HSP90AA1
MOL002927	IGHG1
MOL002927	PRSS1
MOL002927	NCOA2
MOL002927	NCOA1
MOL002927	KCNMA1
MOL002927	PCP4
MOL002928	NOS2
MOL002928	PTGS1
MOL002928	AR
MOL002928	SCN5A
MOL002928	PTGS2
MOL002928	RXRA
MOL002928	PDE3A
MOL002928	ADRA1B
MOL002928	ADRB2
MOL002928	DPP4
MOL002928	HSP90AA1
MOL002928	PIK3CG
MOL002928	PRKACA
MOL002928	PRSS1
MOL002928	NCOA1
MOL002928	PCP4
MOL002928	NCOA2
MOL002928	PKIA
MOL002928	BCL2
MOL002928	IL6
MOL002928	CASP3
MOL002928	CDK1
MOL002928	CYP1A2
MOL002928	CCNB1
MOL002928	CDK7
MOL002928	CYP2C9
MOL002932	NOS2
MOL002932	PTGS1
MOL002932	AR
MOL002932	SCN5A
MOL002932	PTGS2
MOL002932	ESR2
MOL002932	DPP4
MOL002932	HSP90AA1
MOL002932	CDK2
MOL002932	CHEK1
MOL002932	PRSS1
MOL002932	PCP4
MOL002932	PIK3CG
MOL002932	NCOA1
MOL002933	NOS2
MOL002933	PTGS1
MOL002933	ESR1
MOL002933	AR
MOL002933	PPARG
MOL002933	PTGS2
MOL002933	DPP4
MOL002933	PYGM
MOL002933	MAPK14
MOL002933	GSK3B
MOL002933	HSP90AA1
MOL002933	CDK2
MOL002933	PIK3CG
MOL002933	CHEK1
MOL002933	PRSS1
MOL002933	NCOA2
MOL002933	PCP4
MOL002933	PRKACA
MOL002934	NOS2
MOL002934	SERPIND1
MOL002934	KCNH2
MOL002934	ESR1
MOL002934	AR
MOL002934	SCN5A
MOL002934	PPARG
MOL002934	F10
MOL002934	PTGS2
MOL002934	F7
MOL002934	PTPN1
MOL002934	TOP2B
MOL002934	ESR2
MOL002934	DPP4
MOL002934	PYGM
MOL002934	GSK3B
MOL002934	HSP90AA1
MOL002934	CHEK1
MOL002934	PRSS1
MOL002934	NCOA2
MOL002934	KCNMA1
MOL002934	PCP4
MOL002935	F10
MOL002935	TOP2B
MOL002937	PTGS1
MOL002937	SCN5A
MOL002937	PTGS2
MOL002937	RXRA
MOL002937	PDE3A
MOL002937	ADRA1B
MOL002937	ADRB2
MOL002937	HSP90AA1
MOL002937	PRKACA
MOL002937	PCP4
MOL002937	NCOA1
MOL003006	PTGS2
MOL003006	CA2
MOL003006	GABRA1
MOL003006	DPP4
MOL003013	SERPIND1
MOL003014	SERPIND1
MOL003014	ESR1
MOL003014	PTGS2
MOL003015	SERPIND1
MOL003018	SERPIND1
MOL003018	PTGS2
MOL003018	CA2
MOL003018	DPP4
MOL003026	GABRA1
MOL003036	PGR
MOL003036	NCOA2
MOL003036	NR3C2
MOL003043	PTGS1
MOL003043	PTGS2
MOL003043	NCOA2
MOL003044	NOS2
MOL003044	PTGS1
MOL003044	ESR1
MOL003044	AR
MOL003044	PPARG
MOL003044	PTGS2
MOL003044	DPP4
MOL003044	MAPK14
MOL003044	GSK3B
MOL003044	HSP90AA1
MOL003044	CDK2
MOL003044	PIK3CG
MOL003044	CHEK1
MOL003044	PRKACA
MOL003044	PRSS1
MOL003044	NCOA2
MOL003044	NCOA1
MOL003044	PCP4
MOL003071	PTGS2
MOL003095	NOS2
MOL003095	PTGS1
MOL003095	SERPIND1
MOL003095	KCNH2
MOL003095	ESR1
MOL003095	AR
MOL003095	SCN5A
MOL003095	PPARG
MOL003095	F10
MOL003095	PTGS2
MOL003095	NOS3
MOL003095	CACNA2D1
MOL003095	TOP2B
MOL003095	ESR2
MOL003095	DPP4
MOL003095	MAPK14
MOL003095	GSK3B
MOL003095	HSP90AA1
MOL003095	CHEK1
MOL003095	PRSS1
MOL003095	NCOA2
MOL003095	NCOA1
MOL003095	KCNMA1
MOL003095	PCP4
MOL003095	ADRB2
MOL003095	ITM2C
MOL003096	NOS2
MOL003096	PTGS1
MOL003096	SERPIND1
MOL003096	ESR1
MOL003096	AR
MOL003096	SCN5A
MOL003096	PPARG
MOL003096	F10
MOL003096	PTGS2
MOL003096	NOS3
MOL003096	ADRA1B
MOL003096	ADRA1D
MOL003096	ESR2
MOL003096	DPP4
MOL003096	MAPK14
MOL003096	GSK3B
MOL003096	HSP90AA1
MOL003096	CDK2
MOL003096	CHEK1
MOL003096	PRSS1
MOL003096	NCOA2
MOL003096	NCOA1
MOL003096	PCP4
MOL003097	NOS2
MOL003097	PTGS1
MOL003097	SCN5A
MOL003097	PTGS2
MOL003097	RXRA
MOL003097	PDE3A
MOL003097	ADRA1B
MOL003097	ADRB2
MOL003097	ADRA1D
MOL003097	ESR2
MOL003097	DPP4
MOL003097	ITM2C
MOL003097	HSP90AA1
MOL003097	LTA4H
MOL003097	CHEK1
MOL003097	PRKACA
MOL003097	IGHG1
MOL003097	PRSS1
MOL003097	NCOA2
MOL003097	NCOA1
MOL003097	PCP4
MOL003097	ACHE
MOL003103	NCOA2
MOL003111	SERPIND1
MOL003111	ESR1
MOL003111	AR
MOL003111	CA2
MOL003111	DPP4
MOL003111	HSP90AA1
MOL003111	PRSS1
MOL003111	NCOA2
MOL003111	NCOA1
MOL003113	AR
MOL003117	NOS2
MOL003117	SERPIND1
MOL003117	PTGS2
MOL003117	GABRA1
MOL003117	DPP4
MOL003117	LACTBL1
MOL003119	SERPIND1
MOL003120	PTGS2
MOL003120	GABRA1
MOL003120	DPP4
MOL003128	AR
MOL003128	CA2
MOL003283	ESR1
MOL003283	AR
MOL003283	PPARG
MOL003283	F10
MOL003283	PTGS2
MOL003283	NOS3
MOL003283	CA2
MOL003283	F7
MOL003283	ADRB2
MOL003283	TOP2B
MOL003283	ESR2
MOL003283	MAPK14
MOL003283	GSK3B
MOL003283	HSP90AA1
MOL003283	CHEK1
MOL003283	PIM1
MOL003283	NCOA2
MOL003283	PCP4
MOL003283	SCN5A
MOL003283	CCNA2
MOL003283	PTGS1
MOL003283	IGHG1
MOL003290	CHRM3
MOL003290	KCNH2
MOL003290	ESR1
MOL003290	SCN5A
MOL003290	F10
MOL003290	PTGS2
MOL003290	F7
MOL003290	PDE3A
MOL003290	ADRA1B
MOL003290	PTPN1
MOL003290	SLC6A3
MOL003290	ADRB2
MOL003290	ADRA1D
MOL003290	HSP90AA1
MOL003290	NCOA2
MOL003290	PCP4
MOL003292	TOP2B
MOL003295	PTGS1
MOL003295	KCNH2
MOL003295	SCN5A
MOL003295	F10
MOL003295	PTGS2
MOL003295	RXRA
MOL003295	PDE3A
MOL003295	ADRA1B
MOL003295	ADRB2
MOL003295	HSP90AA1
MOL003295	RXRB
MOL003295	NCOA2
MOL003295	NCOA1
MOL003295	PCP4
MOL003296	SERPIND1
MOL003300	PTGS2
MOL003300	CA2
MOL003300	PRSS1
MOL003302	SERPIND1
MOL003302	PTGS2
MOL003302	CA2
MOL003302	ACHE
MOL003302	GABRA1
MOL003302	DPP4
MOL003302	LACTBL1
MOL003302	PRSS1
MOL003302	GRIA2
MOL003302	GABRA6
MOL003305	TOP2B
MOL003306	PTGS1
MOL003306	KCNH2
MOL003306	SCN5A
MOL003306	F10
MOL003306	PTGS2
MOL003306	ADRA1B
MOL003306	ADRB2
MOL003306	HSP90AA1
MOL003306	PRKACA
MOL003306	NCOA2
MOL003306	NCOA1
MOL003306	PCP4
MOL003308	KCNH2
MOL003308	SCN5A
MOL003308	F10
MOL003308	PTGS2
MOL003308	ADRB2
MOL003308	HSP90AA1
MOL003308	PRKACA
MOL003308	NCOA2
MOL003308	NCOA1
MOL003308	PCP4
MOL003315	NR3C1
MOL003322	KCNH2
MOL003322	SCN5A
MOL003322	F10
MOL003322	PTGS2
MOL003322	ADRA1B
MOL003322	ADRB2
MOL003322	HSP90AA1
MOL003322	NCOA2
MOL003322	NCOA1
MOL003322	PCP4
MOL003330	CHRM3
MOL003330	KCNH2
MOL003330	CHRM1
MOL003330	SCN5A
MOL003330	F10
MOL003330	CHRM5
MOL003330	PTGS2
MOL003330	ADRA1B
MOL003330	ADRB2
MOL003330	HSP90AA1
MOL003330	IGHG1
MOL003330	NCOA2
MOL003330	PCP4
MOL003347	CYP3A4
MOL003347	ICAM1
MOL003347	CXCL8
MOL003347	NR1I2
MOL003354	PTGS1
MOL003354	PTGS2
MOL003354	HSP90AA1
MOL003354	PIK3CG
MOL003354	LACTBL1
MOL003354	NCOA2
MOL003358	PTGS1
MOL003358	SERPIND1
MOL003358	PPARG
MOL003358	PTGS2
MOL003358	NOS3
MOL003358	PDE3A
MOL003358	PTPN1
MOL003358	DPP4
MOL003358	HSP90AA1
MOL003358	LTA4H
MOL003358	MAOB
MOL003358	CHEK1
MOL003358	PRKACA
MOL003358	NCOA2
MOL003358	PKIA
MOL003360	PTGS1
MOL003360	CHRM3
MOL003360	CHRM1
MOL003360	ESR1
MOL003360	AR
MOL003360	SCN5A
MOL003360	PPARG
MOL003360	PTGS2
MOL003360	NOS3
MOL003360	RXRA
MOL003360	PDE3A
MOL003360	ADRA1A
MOL003360	ADRA1B
MOL003360	PTPN1
MOL003360	ADRB2
MOL003360	SLC6A4
MOL003360	GABRA1
MOL003360	MAPK14
MOL003360	HSP90AA1
MOL003360	LACTBL1
MOL003360	LTA4H
MOL003360	MAOB
MOL003360	PRKACA
MOL003360	PIM1
MOL003360	CCNA2
MOL003370	NOS2
MOL003370	PTGS1
MOL003370	SCN5A
MOL003370	PTGS2
MOL003370	RXRA
MOL003370	ESR2
MOL003370	DPP4
MOL003370	HSP90AA1
MOL003370	PIK3CG
MOL003370	CHEK1
MOL003370	KCNMA1
MOL003370	PCP4
MOL003568	CHRM3
MOL003568	CHRM1
MOL003568	GABRA2
MOL003568	CHRM2
MOL003568	GABRA1
MOL003578	NR3C2
MOL003656	NOS2
MOL003656	SERPIND1
MOL003656	ESR1
MOL003656	AR
MOL003656	SCN5A
MOL003656	PPARG
MOL003656	F10
MOL003656	PTGS2
MOL003656	TOP2B
MOL003656	ESR2
MOL003656	DPP4
MOL003656	MAPK14
MOL003656	GSK3B
MOL003656	HSP90AA1
MOL003656	CDK2
MOL003656	CHEK1
MOL003656	PRSS1
MOL003656	PIM1
MOL003656	CCNA2
MOL003656	NCOA2
MOL003656	PCP4
MOL003766	TOP2B
MOL003766	F7
MOL003767	NOS2
MOL003767	ESR1
MOL003767	PPARG
MOL003767	ESR2
MOL003767	MAPK14
MOL003767	GSK3B
MOL003767	HSP90AA1
MOL003767	CDK2
MOL003767	PIK3CG
MOL003767	CHEK1
MOL003767	PRSS1
MOL003767	PIM1
MOL003767	CCNA2
MOL003767	PCP4
MOL003767	TEP1
MOL003767	IL1B
MOL003767	PTGER3
MOL003767	NPEPPS
[truncated: 1,544 more rows]
