# Supplementary material for: Investigation of the Pharmacological Effect and Mechanism of Jinbei Oral Liquid in the Treatment of Idiopathic Pulmonary Fibrosis Using Network Pharmacology and Experimental Validation
Source: Front Pharmacol. 2022 Jun 15;13:919388. doi: 10.3389/fphar.2022.919388 (PMC9240387; doi:10.3389/fphar.2022.919388)
Supplement: Supplementary file 2 [file Table3.XLSX]

## Sheet: Sheet1
target genes related to IPF obtained from DisGeNET
Disease	Disease_id	Gene	Gene_id	UniProt	Gene_Full_Name	Protein_Class	N_diseases_g	DSI_g	DPI_g	pLI	Score_gda	EL_gda	EI_gda	N_PMIDs	N_SNPs_gda	First_Ref	Last_Ref
Idiopathic Pulmonary Fibrosis	C1800706	SFTPA2	729238	Q8IWL1	surfactant protein A2		111	0.563	0.731	0.0092512	0.74		1	5	2	2009	2017
Idiopathic Pulmonary Fibrosis	C1800706	MUC5B	727897	Q9HC84	mucin 5B, oligomeric mucus/gel-forming		141	0.532	0.808	0.99999	0.7	limited	0.952	42	1	2011	2019
Idiopathic Pulmonary Fibrosis	C1800706	DSP	1832	P15924	desmoplakin	Cellular structure	191	0.514	0.808	0.99978	0.66		1	7	2	2013	2019
Idiopathic Pulmonary Fibrosis	C1800706	RTEL1	51750	Q9NZ71	regulator of telomere elongation helicase 1	Enzyme	321	0.459	0.808	8.8674e-10	0.63		1	5	11	2015	2018
Idiopathic Pulmonary Fibrosis	C1800706	SFTPC	6440	P11686	surfactant protein C		132	0.556	0.692	0.00075276	0.6		0.875	16	2	2003	2019
Idiopathic Pulmonary Fibrosis	C1800706	TERT	7015	O14746	telomerase reverse transcriptase	Enzyme	703	0.374	0.846	0.99046	0.6		1	18	8	2007	2019
Idiopathic Pulmonary Fibrosis	C1800706	TERC	7012		telomerase RNA component		296	0.471	0.846		0.58		1	11	0	2007	2019
Idiopathic Pulmonary Fibrosis	C1800706	SFTPA1	653509	Q8IWL2	surfactant protein A1		139	0.546	0.808	0.0003678	0.57	limited	1	7	1	2003	2019
Idiopathic Pulmonary Fibrosis	C1800706	PARN	5073	O95453	poly(A)-specific ribonuclease	Nucleic acid binding	144	0.575	0.769	0.00037303	0.55		0.833	6	0	2015	2019
Idiopathic Pulmonary Fibrosis	C1800706	FAM13A	10144	O94988	family with sequence similarity 13 member A		64	0.653	0.462	1.8976e-18	0.51		1	2	0	2013	2017
Idiopathic Pulmonary Fibrosis	C1800706	DPP9	91039	Q86TI2	dipeptidyl peptidase 9	Enzyme	43	0.659	0.577	0.98708	0.5		1	1	0	2013	2013
Idiopathic Pulmonary Fibrosis	C1800706	ATP11A	23250	P98196	ATPase phospholipid transporting 11A	Transporter	42	0.682	0.462	4.0487e-06	0.5		1	1	0	2013	2013
Idiopathic Pulmonary Fibrosis	C1800706	STN1	79991	Q9H668	STN1 subunit of CST complex		82	0.604	0.769	2.295e-10	0.5		1	1	0	2013	2013
Idiopathic Pulmonary Fibrosis	C1800706	STAT3	6774	P40763	signal transducer and activator of transcription 3	Nucleic acid binding	1193	0.32	0.923	1	0.36		1	6	0	2016	2019
Idiopathic Pulmonary Fibrosis	C1800706	WNT5A	7474	P41221	Wnt family member 5A	Signaling	375	0.443	0.808	0.98732	0.33		1	4	0	2009	2019
Idiopathic Pulmonary Fibrosis	C1800706	PLAU	5328	P00749	plasminogen activator, urokinase	Enzyme	439	0.425	0.923	2.3058e-06	0.32		1	2	0	2008	2017
Idiopathic Pulmonary Fibrosis	C1800706	MMP3	4314	P08254	matrix metallopeptidase 3	Enzyme	473	0.408	0.885	5.7362e-15	0.32		1	3	0	2011	2017
Idiopathic Pulmonary Fibrosis	C1800706	ABCA3	21	Q99758	ATP binding cassette subfamily A member 3	Transporter	84	0.592	0.615	6.6226e-08	0.32		1	3	0	2008	2017
Idiopathic Pulmonary Fibrosis	C1800706	HIF1A	3091	Q16665	hypoxia inducible factor 1 subunit alpha	Transcription factor	1044	0.327	0.923	0.9777	0.32		1	3	0	2017	2017
Idiopathic Pulmonary Fibrosis	C1800706	ESR1	2099	P03372	estrogen receptor 1	Nuclear receptor	1101	0.324	0.962	0.9992	0.31		1	2	0	2018	2019
Idiopathic Pulmonary Fibrosis	C1800706	GPER1	2852	Q99527	G protein-coupled estrogen receptor 1	G-protein coupled receptor	180	0.505	0.731	0.57434	0.3		1	1	0	2018	2018
Idiopathic Pulmonary Fibrosis	C1800706	TNF	7124	P01375	tumor necrosis factor	Signaling	2724	0.231	0.962	0.8033	0.3		1	18	0	1993	2019
Idiopathic Pulmonary Fibrosis	C1800706	CCL2	6347	P13500	C-C motif chemokine ligand 2	Signaling	1157	0.321	0.962	0.60786	0.27		1	8	0	1992	2018
Idiopathic Pulmonary Fibrosis	C1800706	FOSL2	2355	P15408	FOS like 2, AP-1 transcription factor subunit	Transcription factor	83	0.595	0.692	0.98293	0.21		1	1	0	2019	2019
Idiopathic Pulmonary Fibrosis	C1800706	TOLLIP	54472	Q9H0E2	toll interacting protein		40	0.65	0.462	0.081141	0.16		1	6	4	2013	2019
Idiopathic Pulmonary Fibrosis	C1800706	SLC27A5	10998	Q9Y2P5	solute carrier family 27 member 5	Transporter	111	0.563	0.769	8.3678e-15	0.1		1	10	0	2002	2020
Idiopathic Pulmonary Fibrosis	C1800706	TGFB1	7040	P01137	transforming growth factor beta 1	Signaling	1558	0.287	0.962	0.03685	0.1		1	71	1	1991	2020
Idiopathic Pulmonary Fibrosis	C1800706	MMRN1	22915	Q13201	multimerin 1		272	0.465	0.846	2.0714e-25	0.1		1	13	0	2008	2019
Idiopathic Pulmonary Fibrosis	C1800706	CEL	1056	P19835	carboxyl ester lipase		172	0.514	0.808	1.538e-06	0.1		1	10	0	2002	2020
Idiopathic Pulmonary Fibrosis	C1800706	POSTN	10631	Q15063	periostin	Signaling	378	0.428	0.885	1.0666e-09	0.1		0.818	11	0	2012	2019
Idiopathic Pulmonary Fibrosis	C1800706	TTYH1	57348	Q9H313	tweety family member 1	Ion channel	10	0.861	0.115	0.99539	0.1		1	1	1	2017	2017
Idiopathic Pulmonary Fibrosis	C1800706	ACTB	60	P60709	actin beta	Cellular structure	1110	0.325	0.923	0.98564	0.1		1	12	0	1991	2020
Idiopathic Pulmonary Fibrosis	C1800706	CFTR	1080	P13569	CF transmembrane conductance regulator	Ion channel	476	0.424	0.885	2.1735e-58	0.1			0	2
Idiopathic Pulmonary Fibrosis	C1800706	CAV1	857	Q03135	caveolin 1	Enzyme modulator	633	0.388	0.885	0.008274	0.1		1	10	0	2006	2019
Idiopathic Pulmonary Fibrosis	C1800706	PARP9	83666	Q8IXQ6	poly(ADP-ribose) polymerase family member 9		116	0.554	0.808	4.998e-09	0.1		1	10	0	2002	2020
Idiopathic Pulmonary Fibrosis	C1800706	IL6	3569	P05231	interleukin 6		2367	0.248	0.962	0.31536	0.1		1	17	0	2001	2019
Idiopathic Pulmonary Fibrosis	C1800706	MAPT-AS1	100128977		MAPT antisense RNA 1		34	0.711	0.269		0.1		1	1	1	2013	2013
Idiopathic Pulmonary Fibrosis	C1800706	RTEL1-TNFRSF6B	100533107		RTEL1-TNFRSF6B readthrough (NMD candidate)		32	0.682	0.385		0.1		1	1	11	2015	2015
Idiopathic Pulmonary Fibrosis	C1800706	AGER	177	Q15109	advanced glycosylation end-product specific receptor	Receptor	450	0.42	0.885	6.3528e-16	0.1		1	10	1	2008	2019
Idiopathic Pulmonary Fibrosis	C1800706	CXCL8	3576	P10145	C-X-C motif chemokine ligand 8	Signaling	1254	0.31	0.962	0.00027377	0.1		1	11	3	1991	2019
Idiopathic Pulmonary Fibrosis	C1800706	TP53	7157	P04637	tumor protein p53	Transcription factor	2494	0.236	0.962	0.53235	0.1		1	12	1	1996	2018
Idiopathic Pulmonary Fibrosis	C1800706	IL1B	3553	P01584	interleukin 1 beta		1801	0.276	0.962	0.13005	0.1		1	11	0	1993	2019
Idiopathic Pulmonary Fibrosis	C1800706	VEGFA	7422	P15692	vascular endothelial growth factor A	Signaling	1899	0.266	0.923	2.4085e-05	0.1		1	20	0	2006	2020
Idiopathic Pulmonary Fibrosis	C1800706	IFNG	3458	P01579	interferon gamma		1519	0.288	0.962	0.47156	0.1		1	10	0	1999	2019
Idiopathic Pulmonary Fibrosis	C1800706	PTGS2	5743	P35354	prostaglandin-endoperoxide synthase 2	Enzyme	1234	0.314	0.962	0.99597	0.1		1	12	0	1995	2017
Idiopathic Pulmonary Fibrosis	C1800706	CCN2	1490	P29279	cellular communication network factor 2	Signaling	518	0.399	0.846	0.00050202	0.1		1	10	0	1999	2020
Idiopathic Pulmonary Fibrosis	C1800706	FN1	2335	P02751	fibronectin 1	Signaling	724	0.365	0.962	0.0014045	0.1		1	12	0	1988	2019
Idiopathic Pulmonary Fibrosis	C1800706	PIK3CB	5291	P42338	phosphatidylinositol-4,5-bisphosphate 3-kinase catalytic subunit beta	Kinase	1083	0.322	0.885	0.99964	0.09		1	9	0	2013	2019
Idiopathic Pulmonary Fibrosis	C1800706	PIK3CA	5290	P42336	phosphatidylinositol-4,5-bisphosphate 3-kinase catalytic subunit alpha	Kinase	1511	0.292	0.923	1	0.09		1	9	0	2013	2019
Idiopathic Pulmonary Fibrosis	C1800706	PIK3CG	5294	P48736	phosphatidylinositol-4,5-bisphosphate 3-kinase catalytic subunit gamma	Kinase	1101	0.32	0.885	1.4076e-06	0.09		1	9	0	2013	2019
Idiopathic Pulmonary Fibrosis	C1800706	RGS6	9628	P49758	regulator of G protein signaling 6		117	0.564	0.769	0.44191	0.09		1	9	0	2017	2019
Idiopathic Pulmonary Fibrosis	C1800706	RASA1	5921	P20936	RAS p21 protein activator 1	Enzyme modulator	237	0.481	0.885	1	0.09		1	9	0	2017	2019
Idiopathic Pulmonary Fibrosis	C1800706	CXCR4	7852	P61073	C-X-C motif chemokine receptor 4	G-protein coupled receptor	739	0.362	0.923	0.017804	0.09		1	9	0	2010	2019
Idiopathic Pulmonary Fibrosis	C1800706	PIK3CD	5293	O00329	phosphatidylinositol-4,5-bisphosphate 3-kinase catalytic subunit delta	Kinase	1119	0.319	0.885	0.99999	0.09		1	9	0	2013	2019
Idiopathic Pulmonary Fibrosis	C1800706	SMN1	6606	Q16637	survival of motor neuron 1, telomeric	Epigenetic regulator	317	0.454	0.769	0.015829	0.08		1	8	0	2007	2018
Idiopathic Pulmonary Fibrosis	C1800706	IL13	3596	P35225	interleukin 13		587	0.386	0.846	0.014426	0.08		1	8	1	2008	2018
Idiopathic Pulmonary Fibrosis	C1800706	CTNNB1	1499	P35222	catenin beta 1		1368	0.303	0.885	0.99999	0.08		1	8	0	2003	2018
Idiopathic Pulmonary Fibrosis	C1800706	IL4	3565	P05112	interleukin 4		996	0.332	0.962	0.0047372	0.08		1	8	0	1999	2018
Idiopathic Pulmonary Fibrosis	C1800706	SMN2	6607	Q16637	survival of motor neuron 2, centromeric		299	0.459	0.769	0.10337	0.08		1	8	0	2007	2018
Idiopathic Pulmonary Fibrosis	C1800706	MMP7	4316	P09237	matrix metallopeptidase 7	Enzyme	320	0.446	0.885	1.0404e-09	0.07		1	7	2	2008	2018
Idiopathic Pulmonary Fibrosis	C1800706	SFTPD	6441	P35247	surfactant protein D	Surfactant	194	0.5	0.846	7.4927e-05	0.07		0.714	7	0	2003	2019
Idiopathic Pulmonary Fibrosis	C1800706	IL1RN	3557	P18510	interleukin 1 receptor antagonist		701	0.373	0.923	0.030914	0.07		1	7	0	1995	2012
Idiopathic Pulmonary Fibrosis	C1800706	MIR21	406991		microRNA 21		726	0.363	0.846		0.07		1	7	0	2010	2018
Idiopathic Pulmonary Fibrosis	C1800706	LOX	4015	P28300	lysyl oxidase		328	0.447	0.846	0.98769	0.06		1	6	0	2017	2019
Idiopathic Pulmonary Fibrosis	C1800706	NFE2L2	4780	Q16236	nuclear factor, erythroid 2 like 2	Enzyme	823	0.357	0.885	0.0035719	0.06		1	6	0	2013	2019
Idiopathic Pulmonary Fibrosis	C1800706	PLG	5340	P00747	plasminogen	Enzyme	586	0.389	0.923	0.010345	0.06		1	6	0	2008	2018
Idiopathic Pulmonary Fibrosis	C1800706	MTCO2P12	107075310		MT-CO2 pseudogene 12		703	0.368	0.962		0.06		1	6	0	1998	2017
Idiopathic Pulmonary Fibrosis	C1800706	IL17A	3605	Q16552	interleukin 17A		1074	0.324	0.923	0.043049	0.06		1	6	0	2017	2019
Idiopathic Pulmonary Fibrosis	C1800706	COX2	4513	P00403	cytochrome c oxidase subunit II	Enzyme	875	0.352	0.962		0.06		1	6	0	1998	2017
Idiopathic Pulmonary Fibrosis	C1800706	IL1A	3552	P01583	interleukin 1 alpha		1002	0.333	0.962	0.0001602	0.06		1	6	0	1997	2018
Idiopathic Pulmonary Fibrosis	C1800706	SERPINE1	5054	P05121	serpin family E member 1	Enzyme modulator	770	0.359	0.885	0.043609	0.06		1	6	0	2003	2019
Idiopathic Pulmonary Fibrosis	C1800706	SMUG1	23583	Q53HV7	single-strand-selective monofunctional uracil-DNA glycosylase 1		1034	0.322	0.923	0.00045154	0.05		1	5	0	2017	2019
Idiopathic Pulmonary Fibrosis	C1800706	COPD	260431		Pulmonary disease, chronic obstructive, severe early-onset		349	0.456	0.885		0.05		1	5	0	2017	2019
Idiopathic Pulmonary Fibrosis	C1800706	HSPA4	3308	P34932	heat shock protein family A (Hsp70) member 4		550	0.394	0.923	0.99954	0.05		1	5	0	2009	2019
Idiopathic Pulmonary Fibrosis	C1800706	IGF1	3479	P05019	insulin like growth factor 1		1206	0.318	0.885	0.2716	0.05		1	5	0	1995	2010
Idiopathic Pulmonary Fibrosis	C1800706	IL10	3586	P22301	interleukin 10		1679	0.281	0.923	0.0058874	0.05		1	5	0	2001	2018
Idiopathic Pulmonary Fibrosis	C1800706	VIM	7431	P08670	vimentin		644	0.372	0.846	0.71255	0.05		1	5	0	2013	2019
Idiopathic Pulmonary Fibrosis	C1800706	CDKN2A	1029	P42771;Q8N726	cyclin dependent kinase inhibitor 2A		1314	0.3	0.885	0.39474	0.05		1	5	0	2003	2019
Idiopathic Pulmonary Fibrosis	C1800706	NOX4	50507	Q9NPH5	NADPH oxidase 4	Enzyme	260	0.471	0.885	5.7555e-20	0.05		1	5	0	2009	2017
Idiopathic Pulmonary Fibrosis	C1800706	FOXO3	2309	O43524	forkhead box O3		381	0.431	0.808	0.98806	0.05		1	5	0	2013	2018
Idiopathic Pulmonary Fibrosis	C1800706	PTEN	5728	P60484	phosphatase and tensin homolog	Enzyme	1349	0.305	0.923	0.25651	0.05		1	5	0	2010	2016
Idiopathic Pulmonary Fibrosis	C1800706	MMP9	4318	P14780	matrix metallopeptidase 9	Enzyme	1337	0.305	0.923	1.8869e-17	0.05		1	5	0	1999	2017
Idiopathic Pulmonary Fibrosis	C1800706	SMAD2	4087	Q15796	SMAD family member 2	Transcription factor	289	0.456	0.808	0.99661	0.05		1	5	0	2010	2019
Idiopathic Pulmonary Fibrosis	C1800706	THY1	7070	P04216	Thy-1 cell surface antigen		197	0.496	0.808	0.049895	0.05		0.8	5	0	2005	2017
Idiopathic Pulmonary Fibrosis	C1800706	FGF2	2247	P09038	fibroblast growth factor 2	Signaling	635	0.383	0.923	0.0184	0.05		1	5	0	1996	2019
Idiopathic Pulmonary Fibrosis	C1800706	EGFR	1956	P00533	epidermal growth factor receptor	Kinase	1394	0.295	0.885	0.36837	0.04		1	4	0	2006	2019
Idiopathic Pulmonary Fibrosis	C1800706	MIR155	406947		microRNA 155		584	0.384	0.885		0.04		1	4	0	2013	2019
Idiopathic Pulmonary Fibrosis	C1800706	MYDGF	56005	Q969H8	myeloid derived growth factor		295	0.451	0.846	3.4923e-06	0.04		1	4	0	2017	2019
Idiopathic Pulmonary Fibrosis	C1800706	PINK1	65018	Q9BXM7	PTEN induced kinase 1	Kinase	209	0.516	0.769	1.8749e-10	0.04		1	4	0	2015	2018
Idiopathic Pulmonary Fibrosis	C1800706	IL33	90865	O95760	interleukin 33		487	0.409	0.885	8.2925e-10	0.04		1	4	0	2013	2019
Idiopathic Pulmonary Fibrosis	C1800706	NR1I2	8856	O75469	nuclear receptor subfamily 1 group I member 2	Nuclear receptor	462	0.418	0.846	7.2668e-09	0.04		1	4	0	2009	2013
Idiopathic Pulmonary Fibrosis	C1800706	DECR1	1666	Q16698	2,4-dienoyl-CoA reductase 1	Enzyme	399	0.426	0.885	4.4689e-14	0.04		1	4	0	2010	2018
Idiopathic Pulmonary Fibrosis	C1800706	IL25	64806	Q9H293	interleukin 25		139	0.529	0.846	0.00092347	0.04		1	4	0	2017	2019
Idiopathic Pulmonary Fibrosis	C1800706	SPP1	6696	P10451	secreted phosphoprotein 1		824	0.353	0.885	2.146e-06	0.04		1	4	0	2005	2013
Idiopathic Pulmonary Fibrosis	C1800706	F2R	2149	P25116	coagulation factor II thrombin receptor	G-protein coupled receptor	347	0.444	0.846	0.0084678	0.04		1	4	0	2009	2017
Idiopathic Pulmonary Fibrosis	C1800706	PTK2	5747	Q05397	protein tyrosine kinase 2	Kinase	205	0.497	0.808	0.99987	0.04		1	4	0	2011	2019
Idiopathic Pulmonary Fibrosis	C1800706	SOCS1	8651	O15524	suppressor of cytokine signaling 1	Enzyme modulator	315	0.445	0.808	0.58544	0.04		1	4	0	2007	2015
Idiopathic Pulmonary Fibrosis	C1800706	TSLP	85480	Q969D9	thymic stromal lymphopoietin		220	0.486	0.808	0.0040357	0.04		1	4	0	2015	2019
Idiopathic Pulmonary Fibrosis	C1800706	AKT1	207	P31749	AKT serine/threonine kinase 1	Kinase	1250	0.311	0.962	0.9759	0.04		1	4	0	2018	2019
Idiopathic Pulmonary Fibrosis	C1800706	MUC1	4582	P15941	mucin 1, cell surface associated		594	0.384	0.885	0.018774	0.04		1	4	0	2005	2019
Idiopathic Pulmonary Fibrosis	C1800706	SLC52A2	79581	Q9HAB3	solute carrier family 52 member 2	Transporter	261	0.483	0.808	0.0024777	0.03		1	3	0	2009	2013
Idiopathic Pulmonary Fibrosis	C1800706	GLI1	2735	P08151	GLI family zinc finger 1		369	0.431	0.846	7.6639e-14	0.03		1	3	0	2016	2018
Idiopathic Pulmonary Fibrosis	C1800706	DDR1	780	Q08345	discoidin domain receptor tyrosine kinase 1	Kinase	195	0.497	0.808	4.6331e-06	0.03		1	3	0	2006	2018
Idiopathic Pulmonary Fibrosis	C1800706	HLA-DRB1	3123	P01911	major histocompatibility complex, class II, DR beta 1	Immune response	1018	0.333	0.923	0.0010997	0.03		1	3	0	2005	2015
Idiopathic Pulmonary Fibrosis	C1800706	TWIST1	7291	Q15672	twist family bHLH transcription factor 1	Transcription factor	559	0.397	0.846	0.34491	0.03		1	3	0	2009	2018
Idiopathic Pulmonary Fibrosis	C1800706	TLR3	7098	O15455	toll like receptor 3	Receptor	393	0.427	0.885	1.6349e-07	0.03		1	3	1	2012	2015
Idiopathic Pulmonary Fibrosis	C1800706	HMGB1	3146	P09429	high mobility group box 1	Nucleic acid binding	724	0.368	0.923	0.82035	0.03		1	3	0	2017	2020
Idiopathic Pulmonary Fibrosis	C1800706	MMP28	79148	Q9H239	matrix metallopeptidase 28	Enzyme	44	0.653	0.462	6.0903e-05	0.03		1	3	0	2018	2018
Idiopathic Pulmonary Fibrosis	C1800706	CDKN1A	1026	P38936	cyclin dependent kinase inhibitor 1A		490	0.403	0.769	0.0018575	0.03		1	3	2	1996	2018
Idiopathic Pulmonary Fibrosis	C1800706	SPARC	6678	P09486	secreted protein acidic and cysteine rich	Signaling	344	0.445	0.846	0.89148	0.03		1	3	0	2003	2017
Idiopathic Pulmonary Fibrosis	C1800706	TNC	3371	P24821	tenascin C		369	0.433	0.846	1.2592e-07	0.03		1	3	0	2000	2018
Idiopathic Pulmonary Fibrosis	C1800706	WNT1	7471	P04628	Wnt family member 1	Signaling	216	0.495	0.769	0.3263	0.03		1	3	0	2008	2018
Idiopathic Pulmonary Fibrosis	C1800706	TIMP3	7078	P35625	TIMP metallopeptidase inhibitor 3	Enzyme modulator	325	0.445	0.923	0.63037	0.03		1	3	0	2004	2018
Idiopathic Pulmonary Fibrosis	C1800706	LPAR1	1902	Q92633	lysophosphatidic acid receptor 1	G-protein coupled receptor	145	0.534	0.808	0.18603	0.03		1	3	0	2012	2018
Idiopathic Pulmonary Fibrosis	C1800706	APCS	325	P02743	amyloid P component, serum		141	0.531	0.808	0.031714	0.03		1	3	0	2018	2019
Idiopathic Pulmonary Fibrosis	C1800706	FGF10	2255	O15520	fibroblast growth factor 10	Signaling	152	0.53	0.692	0.93779	0.03		1	3	0	2016	2018
Idiopathic Pulmonary Fibrosis	C1800706	TLR4	7099	O00206	toll like receptor 4		1174	0.321	0.962	4.6131e-09	0.03		1	3	0	2009	2019
Idiopathic Pulmonary Fibrosis	C1800706	MPO	4353	P05164	myeloperoxidase	Enzyme	653	0.377	0.923	7.105e-15	0.03		0.333	3	0	2018	2019
Idiopathic Pulmonary Fibrosis	C1800706	AGT	183	P01019	angiotensinogen	Enzyme modulator	765	0.367	0.923	4.9706e-08	0.03		1	3	0	2006	2013
Idiopathic Pulmonary Fibrosis	C1800706	IL4R	3566	P24394	interleukin 4 receptor	Receptor	242	0.474	0.846	0.00023013	0.03		1	3	0	2006	2015
Idiopathic Pulmonary Fibrosis	C1800706	SIRT6	51548	Q8N6T7	sirtuin 6	Epigenetic regulator	195	0.496	0.846	0.039119	0.03		1	3	0	2017	2019
Idiopathic Pulmonary Fibrosis	C1800706	CCN4	8840	O95388	cellular communication network factor 4	Signaling	114	0.554	0.692	6.3885e-07	0.03		1	3	0	2009	2016
Idiopathic Pulmonary Fibrosis	C1800706	CCL18	6362	P55774	C-C motif chemokine ligand 18	Signaling	200	0.489	0.846	0.0091743	0.03		1	3	0	2001	2018
Idiopathic Pulmonary Fibrosis	C1800706	MIRLET7D	406886		microRNA let-7d		82	0.579	0.692		0.03		1	3	0	2015	2019
Idiopathic Pulmonary Fibrosis	C1800706	NLRP3	114548	Q96P20	NLR family pyrin domain containing 3		805	0.361	0.962	0.00081103	0.03		1	3	0	2011	2018
Idiopathic Pulmonary Fibrosis	C1800706	CCL3	6348	P10147	C-C motif chemokine ligand 3	Signaling	282	0.46	0.885	0.34981	0.03		1	3	0	1995	2009
Idiopathic Pulmonary Fibrosis	C1800706	LOXL2	4017	Q9Y4K0	lysyl oxidase like 2		149	0.527	0.731	3.3844e-07	0.03		1	3	0	2017	2019
Idiopathic Pulmonary Fibrosis	C1800706	CCND1	595	P24385	cyclin D1	Enzyme modulator	859	0.344	0.923	0.89057	0.03		1	3	0	2006	2019
Idiopathic Pulmonary Fibrosis	C1800706	TP63	8626	Q9H3D4	tumor protein p63	Transcription factor	816	0.362	0.769	0.99728	0.03		1	3	0	2002	2007
Idiopathic Pulmonary Fibrosis	C1800706	RBM45	129831	Q8IUH3	RNA binding motif protein 45		557	0.383	0.846	2.1132e-10	0.03		1	3	0	2005	2015
Idiopathic Pulmonary Fibrosis	C1800706	CR1	1378	P17927	complement C3b/C4b receptor 1 (Knops blood group)		129	0.533	0.808	1.6488e-35	0.03		1	3	0	2003	2008
Idiopathic Pulmonary Fibrosis	C1800706	CXCL12	6387	P48061	C-X-C motif chemokine ligand 12		626	0.379	0.846	0.11851	0.03		1	3	0	2010	2017
Idiopathic Pulmonary Fibrosis	C1800706	CXCL13	10563	O43927	C-X-C motif chemokine ligand 13	Signaling	246	0.472	0.731	0.82566	0.03		1	3	0	2014	2019
Idiopathic Pulmonary Fibrosis	C1800706	PWAR1	145624		Prader Willi/Angelman region RNA 1		246	0.49	0.769		0.03		1	3	0	2009	2013
Idiopathic Pulmonary Fibrosis	C1800706	MMP1	4312	P03956	matrix metallopeptidase 1	Enzyme	589	0.385	0.885	7.7197e-18	0.03		1	3	0	2008	2015
Idiopathic Pulmonary Fibrosis	C1800706	CXCL14	9547	O95715	C-X-C motif chemokine ligand 14		125	0.554	0.731	0.037302	0.03		1	3	0	2017	2019
Idiopathic Pulmonary Fibrosis	C1800706	IL11	3589	P20809	interleukin 11		244	0.481	0.808	0.00031772	0.03		1	3	0	2003	2019
Idiopathic Pulmonary Fibrosis	C1800706	DCN	1634	P07585	decorin		297	0.457	0.808	0.31231	0.03		1	3	0	2016	2018
Idiopathic Pulmonary Fibrosis	C1800706	CCN1	3491	O00622	cellular communication network factor 1	Signaling	246	0.473	0.731	0.71388	0.03		1	3	0	2015	2020
Idiopathic Pulmonary Fibrosis	C1800706	CXCL10	3627	P02778	C-X-C motif chemokine ligand 10	Signaling	631	0.378	0.885	0.36865	0.03		0.667	3	0	2010	2018
Idiopathic Pulmonary Fibrosis	C1800706	MSC	9242	O60682	musculin		241	0.475	0.846	0.024651	0.03		1	3	0	2017	2020
Idiopathic Pulmonary Fibrosis	C1800706	MIR29A	407021		microRNA 29a		278	0.459	0.808		0.03		1	3	0	2016	2018
Idiopathic Pulmonary Fibrosis	C1800706	IGFBP5	3488	P24593	insulin like growth factor binding protein 5	Enzyme modulator	126	0.544	0.692	0.96283	0.03		1	3	0	2005	2019
Idiopathic Pulmonary Fibrosis	C1800706	CRP	1401	P02741	C-reactive protein		1483	0.299	0.962	0.0036969	0.03		1	3	0	2011	2018
Idiopathic Pulmonary Fibrosis	C1800706	PDGFRB	5159	P09619	platelet derived growth factor receptor beta	Kinase	492	0.416	0.846	0.9041	0.03		1	3	0	1992	2019
Idiopathic Pulmonary Fibrosis	C1800706	S100A4	6275	P26447	S100 calcium binding protein A4	Calcium-binding protein	308	0.448	0.769	0.0061838	0.03		1	3	0	2017	2019
Idiopathic Pulmonary Fibrosis	C1800706	ANGPT2	285	O15123	angiopoietin 2	Signaling	457	0.41	0.846	0.83208	0.02		1	2	0	2010	2016
Idiopathic Pulmonary Fibrosis	C1800706	RXFP1	59350	Q9HBX9	relaxin family peptide receptor 1	G-protein coupled receptor	41	0.659	0.538	1.3875e-12	0.02		1	2	0	2016	2019
Idiopathic Pulmonary Fibrosis	C1800706	TGFBR2	7048	P37173	transforming growth factor beta receptor 2	Kinase	502	0.413	0.846	0.12535	0.02		1	2	0	2015	2017
Idiopathic Pulmonary Fibrosis	C1800706	GER	59330		Gastroesophageal reflux		40	0.678	0.538		0.02		1	2	0	2018	2019
Idiopathic Pulmonary Fibrosis	C1800706	BCL2	596	P10415	BCL2 apoptosis regulator	Signaling	1456	0.291	0.885	0.55903	0.02		1	2	0	2019	2020
Idiopathic Pulmonary Fibrosis	C1800706	SMAD3	4088	P84022	SMAD family member 3	Transcription factor	470	0.415	0.923	0.79796	0.02		1	2	0	2019	2019
Idiopathic Pulmonary Fibrosis	C1800706	REN	5972	P00797	renin	Enzyme	721	0.37	0.923	2.4297e-07	0.02		1	2	0	2018	2019
Idiopathic Pulmonary Fibrosis	C1800706	TGFA	7039	P01135	transforming growth factor alpha	Signaling	376	0.432	0.885	0.71981	0.02		1	2	0	2007	2019
Idiopathic Pulmonary Fibrosis	C1800706	ACE2	59272	Q9BYF1	angiotensin I converting enzyme 2	Enzyme	253	0.477	0.769	0.99769	0.02		1	2	0	2018	2019
Idiopathic Pulmonary Fibrosis	C1800706	KRT20	54474	P35900	keratin 20		559	0.388	0.846	9.0776e-11	0.02		1	2	0	2004	2012
Idiopathic Pulmonary Fibrosis	C1800706	ANGPT1	284	Q15389	angiopoietin 1	Signaling	340	0.446	0.808	0.95208	0.02		1	2	0	2010	2019
Idiopathic Pulmonary Fibrosis	C1800706	SERPINA1	5265	P01009	serpin family A member 1	Enzyme modulator	482	0.41	0.923	6.8497e-08	0.02		1	2	0	1977	2017
Idiopathic Pulmonary Fibrosis	C1800706	ENPP2	5168	Q13822	ectonucleotide pyrophosphatase/phosphodiesterase 2	Enzyme	95	0.582	0.769	0.0027913	0.02		1	2	0	2012	2020
Idiopathic Pulmonary Fibrosis	C1800706	PHGDH	26227	O43175	phosphoglycerate dehydrogenase	Enzyme	288	0.484	0.885	0.00013308	0.02		1	2	0	2016	2018
Idiopathic Pulmonary Fibrosis	C1800706	TNFRSF1B	7133	P20333	TNF receptor superfamily member 1B		417	0.425	0.885	0.50201	0.02		1	2	0	2001	2011
Idiopathic Pulmonary Fibrosis	C1800706	TM7SF2	7108	O76062	transmembrane 7 superfamily member 2	Enzyme	217	0.486	0.808	1.366e-07	0.02		1	2	0	2010	2019
Idiopathic Pulmonary Fibrosis	C1800706	PDGFA	5154	P04085	platelet derived growth factor subunit A	Signaling	135	0.533	0.731	0.80842	0.02		1	2	0	1995	2016
Idiopathic Pulmonary Fibrosis	C1800706	PCNA	5111	P12004	proliferating cell nuclear antigen	Nucleic acid binding	581	0.382	0.846	0.97606	0.02		1	2	0	2002	2019
Idiopathic Pulmonary Fibrosis	C1800706	PTGS1	5742	P23219	prostaglandin-endoperoxide synthase 1	Enzyme	318	0.46	0.885	6.2425e-07	0.02		1	2	0	2004	2013
Idiopathic Pulmonary Fibrosis	C1800706	COX1	4512	P00395	cytochrome c oxidase subunit I	Enzyme	421	0.441	0.885		0.02		1	2	0	2004	2013
Idiopathic Pulmonary Fibrosis	C1800706	MST1	4485	P26927	macrophage stimulating 1	Enzyme	281	0.465	0.885	4.7831e-19	0.02		1	2	0	2006	2018
Idiopathic Pulmonary Fibrosis	C1800706	MOK	5891	Q9UQ07	MOK protein kinase	Kinase	251	0.476	0.769	8.8397e-22	0.02		1	2	0	2017	2019
Idiopathic Pulmonary Fibrosis	C1800706	MAPK1	5594	P28482	mitogen-activated protein kinase 1	Kinase	1059	0.33	0.923	0.99698	0.02		1	2	0	2003	2018
Idiopathic Pulmonary Fibrosis	C1800706	TLR9	54106	Q9NR96	toll like receptor 9		457	0.411	0.885	9.8117e-06	0.02		1	2	0	2008	2012
Idiopathic Pulmonary Fibrosis	C1800706	MIR34A	407040		microRNA 34a		428	0.421	0.846		0.02		1	2	0	2016	2017
Idiopathic Pulmonary Fibrosis	C1800706	SERPINB3	6317	P29508	serpin family B member 3	Enzyme modulator	101	0.565	0.615	8.2146e-16	0.02		1	2	0	2010	2019
Idiopathic Pulmonary Fibrosis	C1800706	HSPA1A	3303	P0DMV8;P0DMV9	heat shock protein family A (Hsp70) member 1A		229	0.486	0.769	0.030228	0.02		1	2	2	2015	2019
Idiopathic Pulmonary Fibrosis	C1800706	HSPA1B	3304	P0DMV8;P0DMV9	heat shock protein family A (Hsp70) member 1B		251	0.474	0.808	0.0053464	0.02		1	2	0	2015	2019
Idiopathic Pulmonary Fibrosis	C1800706	SFTPB	6439	P07988	surfactant protein B		108	0.575	0.654	0.00025934	0.02		1	2	0	2003	2018
Idiopathic Pulmonary Fibrosis	C1800706	HSPA5	3309	P11021	heat shock protein family A (Hsp70) member 5		350	0.434	0.885	0.77341	0.02		1	2	0	2018	2020
Idiopathic Pulmonary Fibrosis	C1800706	XIAP	331	P98170	X-linked inhibitor of apoptosis	Enzyme modulator	321	0.447	0.808	0.91837	0.02		1	2	0	2013	2019
Idiopathic Pulmonary Fibrosis	C1800706	HSP90AA1	3320	P07900	heat shock protein 90 alpha family class A member 1	Chaperone	455	0.411	0.923	0.86025	0.02		1	2	0	2017	2017
Idiopathic Pulmonary Fibrosis	C1800706	SDC2	6383	P34741	syndecan 2	Extracellular structure	120	0.536	0.808	0.4049	0.02		1	2	0	2012	2013
Idiopathic Pulmonary Fibrosis	C1800706	JUN	3725	P05412	Jun proto-oncogene, AP-1 transcription factor subunit	Transcription factor	344	0.442	0.885	0.05962	0.02		1	2	0	2019	2019
Idiopathic Pulmonary Fibrosis	C1800706	JAK2	3717	O60674	Janus kinase 2	Kinase	644	0.385	0.885	0.65372	0.02		1	2	0	2018	2018
Idiopathic Pulmonary Fibrosis	C1800706	IGFBP3	3486	P17936	insulin like growth factor binding protein 3	Enzyme modulator	350	0.439	0.808	0.91029	0.02		1	2	0	2005	2012
Idiopathic Pulmonary Fibrosis	C1800706	IRF5	3663	Q13568	interferon regulatory factor 5	Transcription factor	226	0.489	0.731	0.0090365	0.02		1	2	1	2009	2009
Idiopathic Pulmonary Fibrosis	C1800706	IL18	3606	Q14116	interleukin 18		750	0.365	0.923	0.030717	0.02		1	2	0	2004	2005
Idiopathic Pulmonary Fibrosis	C1800706	CXCR2	3579	P25025	C-X-C motif chemokine receptor 2	G-protein coupled receptor	335	0.445	0.923	0.013736	0.02		1	2	0	2000	2018
Idiopathic Pulmonary Fibrosis	C1800706	HOXD13	3239	P35453	homeobox D13		259	0.483	0.808	0.0086055	0.02		1	2	0	2017	2018
Idiopathic Pulmonary Fibrosis	C1800706	ROS1	6098	P08922	ROS proto-oncogene 1, receptor tyrosine kinase	Kinase	356	0.439	0.885	1.6184e-72	0.02		1	2	0	2015	2018
Idiopathic Pulmonary Fibrosis	C1800706	LTBP1	4052	Q14766	latent transforming growth factor beta binding protein 1	Calcium-binding protein	43	0.67	0.5	3.7191e-09	0.02		1	2	0	2012	2019
Idiopathic Pulmonary Fibrosis	C1800706	MIR30A	407029		microRNA 30a		218	0.478	0.808		0.02		1	2	0	2017	2018
Idiopathic Pulmonary Fibrosis	C1800706	CD274	29126	Q9NZQ7	CD274 molecule	Receptor	1011	0.324	0.923	0.01916	0.02		1	2	0	2018	2019
Idiopathic Pulmonary Fibrosis	C1800706	TRBV20OR9-2	6962		T cell receptor beta variable 20/OR9-2 (non-functional)		456	0.403	0.923		0.02		1	2	0	2002	2008
Idiopathic Pulmonary Fibrosis	C1800706	HCL2	3057		hair color 2 (red)		22	0.705	0.308		0.02		1	2	0	2018	2019
Idiopathic Pulmonary Fibrosis	C1800706	MIR185	406961		microRNA 185		106	0.551	0.808		0.02		0.5	2	0	2016	2018
Idiopathic Pulmonary Fibrosis	C1800706	ANXA5	308	P08758	annexin A5		283	0.458	0.769	3.7978e-15	0.02		1	2	0	2012	2015
Idiopathic Pulmonary Fibrosis	C1800706	HGF	3082	P14210	hepatocyte growth factor	Enzyme	671	0.374	0.885	0.99947	0.02		1	2	0	1997	2006
Idiopathic Pulmonary Fibrosis	C1800706	ADAM17	6868	P78536	ADAM metallopeptidase domain 17		316	0.453	0.808	0.99528	0.02		1	2	0	2018	2020
Idiopathic Pulmonary Fibrosis	C1800706	MIR18A	406953		microRNA 18a		154	0.52	0.846		0.02		1	2	0	2017	2018
Idiopathic Pulmonary Fibrosis	C1800706	RHCE	6006	P18577	Rh blood group CcEe antigens		44	0.666	0.5	0.0011629	0.02		1	2	0	2018	2019
Idiopathic Pulmonary Fibrosis	C1800706	HLA-A	3105	P04439	major histocompatibility complex, class I, A		672	0.37	0.846	0.0013299	0.02		1	2	0	2012	2015
Idiopathic Pulmonary Fibrosis	C1800706	HLA-B	3106	P01889	major histocompatibility complex, class I, B		706	0.379	0.885	3.8642e-05	0.02		1	2	0	2005	2012
Idiopathic Pulmonary Fibrosis	C1800706	MIR142	406934		microRNA 142		220	0.48	0.846		0.02		1	2	0	2015	2017
Idiopathic Pulmonary Fibrosis	C1800706	IL9	3578	P15248	interleukin 9		291	0.461	0.846	8.1087e-07	0.02		1	2	0	2003	2019
Idiopathic Pulmonary Fibrosis	C1800706	GABPA	2551	Q06546	GA binding protein transcription factor subunit alpha	Transcription factor	632	0.379	0.885	0.99812	0.02		1	2	0	2017	2019
Idiopathic Pulmonary Fibrosis	C1800706	FCGR3B	2215	O75015	Fc fragment of IgG receptor IIIb	Cell adhesion	291	0.452	0.962	3.0294e-07	0.02		1	2	0	2010	2011
Idiopathic Pulmonary Fibrosis	C1800706	CHI3L1	1116	P36222	chitinase 3 like 1		420	0.419	0.885	1.1133e-05	0.02		1	2	0	2011	2014
Idiopathic Pulmonary Fibrosis	C1800706	EZH2	2146	Q15910	enhancer of zeste 2 polycomb repressive complex 2 subunit	Epigenetic regulator	653	0.376	0.885	1	0.02		1	2	0	2014	2018
Idiopathic Pulmonary Fibrosis	C1800706	FGFR2	2263	P21802	fibroblast growth factor receptor 2	Kinase	731	0.38	0.808	0.99731	0.02		1	2	0	2018	2018
Idiopathic Pulmonary Fibrosis	C1800706	CASP3	836	P42574	caspase 3	Enzyme	819	0.351	0.923	0.10017	0.02		1	2	0	2010	2013
Idiopathic Pulmonary Fibrosis	C1800706	EDN1	1906	P05305	endothelin 1	Signaling	679	0.38	0.846	0.45504	0.02		1	2	0	1997	2010
Idiopathic Pulmonary Fibrosis	C1800706	SMG1	23049	Q96Q15	SMG1 nonsense mediated mRNA decay associated PI3K related kinase	Kinase	90	0.575	0.808	1	0.02		1	2	0	2012	2020
Idiopathic Pulmonary Fibrosis	C1800706	AIM2	9447	O14862	absent in melanoma 2		167	0.521	0.769	2.1942e-09	0.02		1	2	0	2018	2019
Idiopathic Pulmonary Fibrosis	C1800706	EGF	1950	P01133	epidermal growth factor		774	0.357	0.923	8.5294e-17	0.02		1	2	0	2010	2011
Idiopathic Pulmonary Fibrosis	C1800706	FOLR2	2350	P14207	folate receptor beta		105	0.559	0.654	5.4816e-06	0.02		1	2	0	2010	2019
Idiopathic Pulmonary Fibrosis	C1800706	NLRP1	22861	Q9C000	NLR family pyrin domain containing 1		200	0.502	0.769	4.9693e-19	0.02		1	2	0	2011	2017
Idiopathic Pulmonary Fibrosis	C1800706	E2F1	1869	Q01094	E2F transcription factor 1	Nucleic acid binding	324	0.441	0.846	0.9877	0.02		1	2	0	2016	2019
Idiopathic Pulmonary Fibrosis	C1800706	DNMT1	1786	P26358	DNA methyltransferase 1	Epigenetic regulator	496	0.406	0.885	1	0.02		1	2	0	2013	2018
Idiopathic Pulmonary Fibrosis	C1800706	FGF1	2246	P05230	fibroblast growth factor 1	Signaling	184	0.507	0.846	0.44406	0.02		1	2	0	2016	2016
Idiopathic Pulmonary Fibrosis	C1800706	DKC1	1736	O60832	dyskerin pseudouridine synthase 1	Nucleic acid binding	168	0.547	0.769	0.99916	0.02		1	2	0	2018	2019
Idiopathic Pulmonary Fibrosis	C1800706	DDIT3	1649	P35638	DNA damage inducible transcript 3		264	0.467	0.846	0.59066	0.02		1	2	0	2008	2016
Idiopathic Pulmonary Fibrosis	C1800706	ACE	1636	P12821	angiotensin I converting enzyme	Enzyme	1082	0.328	0.923	1.0344e-37	0.02		1	2	0	2013	2017
Idiopathic Pulmonary Fibrosis	C1800706	TRPA1	8989	O75762	transient receptor potential cation channel subfamily A member 1	Ion channel	160	0.546	0.846	7.2309e-35	0.02		1	2	0	2017	2019
Idiopathic Pulmonary Fibrosis	C1800706	RIPK3	11035	Q9Y572	receptor interacting serine/threonine kinase 3	Kinase	196	0.497	0.885	1.1874e-14	0.02		1	2	0	2018	2019
Idiopathic Pulmonary Fibrosis	C1800706	ADIPOQ	9370	Q15848	adiponectin, C1Q and collagen domain containing		679	0.376	0.885	4.6434e-09	0.02		1	2	0	2019	2019
Idiopathic Pulmonary Fibrosis	C1800706	VEGFD	2277	O43915	vascular endothelial growth factor D	Signaling	132	0.538	0.769	2.498e-05	0.02		1	2	0	2014	2014
Idiopathic Pulmonary Fibrosis	C1800706	CSF2	1437	P04141	colony stimulating factor 2	Signaling	1028	0.33	0.962	0.83468	0.02		1	2	0	2009	2019
Idiopathic Pulmonary Fibrosis	C1800706	TAM	8205		Myeloproliferative syndrome, transient (transient abnormal		141	0.528	0.731		0.02		1	2	0	2018	2018
Idiopathic Pulmonary Fibrosis	C1800706	EGR1	1958	P18146	early growth response 1	Nucleic acid binding	378	0.433	0.923	0.3509	0.02		1	2	0	2009	2011
Idiopathic Pulmonary Fibrosis	C1800706	MARK2	2011	Q7KZI7	microtubule affinity regulating kinase 2	Kinase	115	0.555	0.692	0.99999	0.02		1	2	0	2009	2013
Idiopathic Pulmonary Fibrosis	C1800706	TNFSF10	8743	P50591	TNF superfamily member 10	Signaling	445	0.413	0.885	0.13495	0.02		1	2	0	2018	2019
Idiopathic Pulmonary Fibrosis	C1800706	HDAC9	9734	Q9UKV0	histone deacetylase 9	Epigenetic regulator	340	0.439	0.846	0.99973	0.02		1	2	0	2015	2019
Idiopathic Pulmonary Fibrosis	C1800706	ELN	2006	P15502	elastin		545	0.415	0.885	2.1429e-14	0.02		1	2	0	2018	2018
Idiopathic Pulmonary Fibrosis	C1800706	COL3A1	1281	P02461	collagen type III alpha 1 chain		301	0.477	0.808	1	0.02		1	2	0	2005	2013
Idiopathic Pulmonary Fibrosis	C1800706	YAP1	10413	P46937	Yes associated protein 1	Enzyme modulator	374	0.432	0.808	0.99918	0.02		1	2	0	2018	2019
Idiopathic Pulmonary Fibrosis	C1800706	MERTK	10461	Q12866	MER proto-oncogene, tyrosine kinase	Kinase	154	0.531	0.692	2.6593e-11	0.02		1	2	0	2018	2019
Idiopathic Pulmonary Fibrosis	C1800706	SERPINH1	871	P50454	serpin family H member 1	Enzyme modulator	148	0.545	0.769	0.027553	0.02		1	2	0	2016	2019
Idiopathic Pulmonary Fibrosis	C1800706	COMP	1311	P49747	cartilage oligomeric matrix protein		230	0.503	0.808	1.3462e-09	0.02		1	2	0	2013	2018
Idiopathic Pulmonary Fibrosis	C1800706	LCLAT1	253558	Q6UWP7	lysocardiolipin acyltransferase 1		8	0.821	0.154	0.00025546	0.02		1	2	0	2014	2017
Idiopathic Pulmonary Fibrosis	C1800706	COL1A1	1277	P02452	collagen type I alpha 1 chain		487	0.43	0.808	1	0.02		1	2	0	2005	2018
Idiopathic Pulmonary Fibrosis	C1800706	CEACAM5	1048	P06731	CEA cell adhesion molecule 5		428	0.42	0.846	4.1625e-10	0.02		1	2	0	2018	2018
Idiopathic Pulmonary Fibrosis	C1800706	BECN1	8678	Q14457	beclin 1	Enzyme modulator	373	0.432	0.846	0.93717	0.02		1	2	0	2018	2019
Idiopathic Pulmonary Fibrosis	C1800706	MS4A1	931	P11836	membrane spanning 4-domains A1	Receptor	451	0.411	0.846	5.0781e-05	0.02		1	2	0	2004	2012
Idiopathic Pulmonary Fibrosis	C1800706	MTOR	2475	P42345	mechanistic target of rapamycin kinase	Kinase	960	0.343	0.885	1	0.02		1	2	0	2018	2019
Idiopathic Pulmonary Fibrosis	C1800706	EP300	2033	Q09472	E1A binding protein p300		345	0.459	0.846	1	0.02		1	2	0	2018	2019
Idiopathic Pulmonary Fibrosis	C1800706	PTPN13	5783	Q12923	protein tyrosine phosphatase non-receptor type 13		77	0.592	0.654	1.4172e-25	0.01		1	1	0	2018	2018
Idiopathic Pulmonary Fibrosis	C1800706	PRC1	9055	O43663	protein regulator of cytokinesis 1	Cellular structure	73	0.599	0.692	2.6753e-07	0.01		1	1	0	2014	2014
Idiopathic Pulmonary Fibrosis	C1800706	PTPN11	5781	Q06124	protein tyrosine phosphatase non-receptor type 11		702	0.385	0.923	0.99998	0.01		1	1	0	2017	2017
Idiopathic Pulmonary Fibrosis	C1800706	MIR146B	574447		microRNA 146b		187	0.496	0.769		0.01		1	1	0	2018	2018
Idiopathic Pulmonary Fibrosis	C1800706	BCHE	590	P06276	butyrylcholinesterase		392	0.447	0.923	1.0643e-13	0.01		1	1	0	2019	2019
Idiopathic Pulmonary Fibrosis	C1800706	CCNE2	9134	O96020	cyclin E2	Enzyme modulator	59	0.608	0.538	0.86983	0.01		1	1	0	2016	2016
Idiopathic Pulmonary Fibrosis	C1800706	MAPKAPK2	9261	P49137	MAPK activated protein kinase 2	Kinase	82	0.587	0.769	0.99957	0.01		1	1	0	2019	2019
Idiopathic Pulmonary Fibrosis	C1800706	MRTFA	57591	Q969V6	myocardin related transcription factor A		99	0.572	0.615	0.99768	0.01		1	1	0	2013	2013
Idiopathic Pulmonary Fibrosis	C1800706	PTX3	5806	P26022	pentraxin 3		296	0.457	0.808	6.9827e-05	0.01		1	1	1	2012	2012
Idiopathic Pulmonary Fibrosis	C1800706	RAF1	5894	P04049	Raf-1 proto-oncogene, serine/threonine kinase	Kinase	470	0.418	0.885	0.85295	0.01		1	1	0	2018	2018
Idiopathic Pulmonary Fibrosis	C1800706	ARHGEF2	9181	Q92974	Rho/Rac guanine nucleotide exchange factor 2		205	0.502	0.769	1	0.01		1	1	0	2003	2003
Idiopathic Pulmonary Fibrosis	C1800706	MIR497	574456		microRNA 497		116	0.539	0.808		0.01		1	1	0	2017	2017
Idiopathic Pulmonary Fibrosis	C1800706	RAC1	5879	P63000	Rac family small GTPase 1	Enzyme modulator	415	0.429	0.962	0.76228	0.01		1	1	0	2019	2019
Idiopathic Pulmonary Fibrosis	C1800706	CRLF1	9244	O75462	cytokine receptor like factor 1	Signaling	97	0.597	0.654	3.9958e-05	0.01		1	1	0	2012	2012
Idiopathic Pulmonary Fibrosis	C1800706	RAD51	5888	Q06609	RAD51 recombinase		363	0.447	0.846	0.026578	0.01		1	1	0	2018	2018
Idiopathic Pulmonary Fibrosis	C1800706	XPR1	9213	Q9UBH6	xenotropic and polytropic retrovirus receptor 1	Transporter	217	0.488	0.731	0.99999	0.01		1	1	0	2017	2017
Idiopathic Pulmonary Fibrosis	C1800706	IFT20	90410	Q8IY31	intraflagellar transport 20		9	0.839	0.231	0.10302	0.01		1	1	0	2018	2018
Idiopathic Pulmonary Fibrosis	C1800706	CD40	958	P25942	CD40 molecule		528	0.396	0.846	0.84603	0.01		1	1	0	2008	2008
Idiopathic Pulmonary Fibrosis	C1800706	TNFRSF14	8764	Q92956	TNF receptor superfamily member 14		100	0.568	0.731	0.80752	0.01		1	1	0	2018	2018
Idiopathic Pulmonary Fibrosis	C1800706	ABCC3	8714	O15438	ATP binding cassette subfamily C member 3	Transporter	160	0.517	0.769	1.2092e-26	0.01		1	1	0	2020	2020
Idiopathic Pulmonary Fibrosis	C1800706	RHO	6010	P08100	rhodopsin	G-protein coupled receptor	178	0.525	0.769	0.00013108	0.01		1	1	0	2019	2019
Idiopathic Pulmonary Fibrosis	C1800706	RIEG2	6012		Rieger syndrome 2		38	0.674	0.462		0.01		1	1	0	2017	2017
Idiopathic Pulmonary Fibrosis	C1800706	FKBP10	60681	Q96AY3	FKBP prolyl isomerase 10		86	0.606	0.538	2.3826e-06	0.01		1	1	0	2018	2018
Idiopathic Pulmonary Fibrosis	C1800706	TNFSF14	8740	O43557	TNF superfamily member 14	Signaling	143	0.529	0.769	0.051663	0.01		1	1	0	2018	2018
Idiopathic Pulmonary Fibrosis	C1800706	ROM1	6094	Q03395	retinal outer segment membrane protein 1		117	0.579	0.654	0.00041221	0.01		1	1	0	2018	2018
Idiopathic Pulmonary Fibrosis	C1800706	RPE65	6121	Q16518	retinoid isomerohydrolase RPE65	Enzyme	431	0.417	0.808	6.4889e-14	0.01		1	1	0	2007	2007
Idiopathic Pulmonary Fibrosis	C1800706	MIR486-1	619554		microRNA 486-1		142	0.521	0.808		0.01		1	1	0	2015	2015
Idiopathic Pulmonary Fibrosis	C1800706	MIR455	619556		microRNA 455		92	0.559	0.769		0.01		1	1	0	2020	2020
Idiopathic Pulmonary Fibrosis	C1800706	RPS6KB2	6199	Q9UBS0	ribosomal protein S6 kinase B2	Kinase	35	0.678	0.538	5.9588e-21	0.01		1	1	0	2017	2017
Idiopathic Pulmonary Fibrosis	C1800706	BDNF	627	P23560	brain derived neurotrophic factor	Signaling	992	0.345	0.923	0.65626	0.01		1	1	0	2017	2017
Idiopathic Pulmonary Fibrosis	C1800706	IL18R1	8809	Q13478	interleukin 18 receptor 1	Receptor	234	0.473	0.808	8.625e-06	0.01		1	1	0	2018	2018
Idiopathic Pulmonary Fibrosis	C1800706	CFLAR	8837	O15519	CASP8 and FADD like apoptosis regulator	Enzyme	215	0.485	0.846	0.99967	0.01		1	1	0	2010	2010
Idiopathic Pulmonary Fibrosis	C1800706	TM4SF5	9032	O14894	transmembrane 4 L six family member 5		32	0.722	0.385	0.0079243	0.01		1	1	0	2019	2019
Idiopathic Pulmonary Fibrosis	C1800706	HS6ST2	90161	Q96MM7	heparan sulfate 6-O-sulfotransferase 2	Enzyme	31	0.729	0.423	0.0010077	0.01		1	1	0	2014	2014
Idiopathic Pulmonary Fibrosis	C1800706	F2RL3	9002	Q96RI0	F2R like thrombin or trypsin receptor 3	G-protein coupled receptor	133	0.539	0.769	4.1298e-05	0.01		1	1	0	2010	2010
Idiopathic Pulmonary Fibrosis	C1800706	RELA	5970	Q04206	RELA proto-oncogene, NF-kB subunit	Transcription factor	483	0.406	0.885	0.99948	0.01		1	1	0	2019	2019
Idiopathic Pulmonary Fibrosis	C1800706	SPHK1	8877	Q9NYA1	sphingosine kinase 1	Kinase	236	0.48	0.808	3.0327e-07	0.01		1	1	0	2013	2013
Idiopathic Pulmonary Fibrosis	C1800706	HSPB3	8988	Q12988	heat shock protein family B (small) member 3		327	0.448	0.769	6.0944e-05	0.01		1	1	0	2018	2018
Idiopathic Pulmonary Fibrosis	C1800706	RELB	5971	Q01201	RELB proto-oncogene, NF-kB subunit	Transcription factor	72	0.597	0.731	0.994	0.01		1	1	0	2017	2017
Idiopathic Pulmonary Fibrosis	C1800706	USP13	8975	Q92995	ubiquitin specific peptidase 13	Enzyme	40	0.659	0.423	3.0651e-12	0.01		1	1	0	2015	2015
Idiopathic Pulmonary Fibrosis	C1800706	RET	5979	P07949	ret proto-oncogene	Kinase	607	0.392	0.885	1	0.01		1	1	0	2017	2017
Idiopathic Pulmonary Fibrosis	C1800706	ARHGEF7	8874	Q14155	Rho guanine nucleotide exchange factor 7		215	0.486	0.846	0.99995	0.01		1	1	0	2008	2008
Idiopathic Pulmonary Fibrosis	C1800706	RFC2	5982	P35250	replication factor C subunit 2	Enzyme	206	0.52	0.769	2.2054e-06	0.01		1	1	0	2019	2019
Idiopathic Pulmonary Fibrosis	C1800706	CCN5	8839	O76076	cellular communication network factor 5	Signaling	61	0.621	0.462	1.9682e-05	0.01		1	1	0	2014	2014
Idiopathic Pulmonary Fibrosis	C1800706	RGS2	5997	P41220	regulator of G protein signaling 2	Enzyme modulator	109	0.561	0.769	5.6973e-06	0.01		1	1	0	2016	2016
Idiopathic Pulmonary Fibrosis	C1800706	TNFRSF10B	8795	O14763	TNF receptor superfamily member 10b		179	0.505	0.769	0.00019928	0.01		1	1	0	2018	2018
Idiopathic Pulmonary Fibrosis	C1800706	STK17B	9262	O94768	serine/threonine kinase 17b	Kinase	17	0.769	0.308	0.013619	0.01		1	1	0	2012	2012
Idiopathic Pulmonary Fibrosis	C1800706	AREL1	9870	O15033	apoptosis resistant E3 ubiquitin protein ligase 1	Enzyme	8	0.839	0.154	4.9149e-07	0.01		1	1	0	2016	2016
Idiopathic Pulmonary Fibrosis	C1800706	MSTO1	55154	Q9BUK6	misato mitochondrial distribution and morphology regulator 1		124	0.582	0.692	1.6182e-09	0.01		1	1	0	2018	2018
Idiopathic Pulmonary Fibrosis	C1800706	PTPA	5524	Q15257	protein phosphatase 2 phosphatase activator	Enzyme modulator	245	0.48	0.846	0.99057	0.01		1	1	0	2012	2012
Idiopathic Pulmonary Fibrosis	C1800706	QRSL1	55278	Q9H0R6	glutaminyl-tRNA amidotransferase subunit QRSL1	Enzyme	109	0.563	0.731	4.8771e-08	0.01		1	1	0	2018	2018
Idiopathic Pulmonary Fibrosis	C1800706	GDF15	9518	Q99988	growth differentiation factor 15	Signaling	389	0.429	0.808	3.0133e-07	0.01		1	1	0	2019	2019
Idiopathic Pulmonary Fibrosis	C1800706	CD36	948	P16671	CD36 molecule	Receptor	351	0.446	0.846	1.0857e-60	0.01		1	1	0	2007	2007
Idiopathic Pulmonary Fibrosis	C1800706	MEG3	55384		maternally expressed 3		239	0.471	0.846		0.01		1	1	0	2018	2018
Idiopathic Pulmonary Fibrosis	C1800706	MIR448	554212		microRNA 448		63	0.61	0.615		0.01		1	1	0	2020	2020
Idiopathic Pulmonary Fibrosis	C1800706	H4C15	554313	P62805	H4 clustered histone 15		121	0.541	0.692		0.01		1	1	0	2013	2013
Idiopathic Pulmonary Fibrosis	C1800706	TNFRSF8	943	P28908	TNF receptor superfamily member 8		301	0.444	0.808	0.86407	0.01		1	1	0	2004	2004
Idiopathic Pulmonary Fibrosis	C1800706	PRKAA1	5562	Q13131	protein kinase AMP-activated catalytic subunit alpha 1	Kinase	325	0.453	0.846	0.13725	0.01		1	1	0	2018	2018
Idiopathic Pulmonary Fibrosis	C1800706	PRKAA2	5563	P54646	protein kinase AMP-activated catalytic subunit alpha 2	Kinase	317	0.456	0.846	3.5282e-08	0.01		1	1	0	2018	2018
Idiopathic Pulmonary Fibrosis	C1800706	ABCG2	9429	Q9UNQ0	ATP binding cassette subfamily G member 2 (Junior blood group)	Transporter	420	0.419	0.885	2.0957e-32	0.01		1	1	0	2020	2020
Idiopathic Pulmonary Fibrosis	C1800706	PRKAB1	5564	Q9Y478	protein kinase AMP-activated non-catalytic subunit beta 1	Kinase	296	0.46	0.846	0.0052573	0.01		1	1	0	2018	2018
Idiopathic Pulmonary Fibrosis	C1800706	HDAC8	55869	Q9BY41	histone deacetylase 8	Epigenetic regulator	236	0.511	0.885	0.97707	0.01		1	1	0	2019	2019
Idiopathic Pulmonary Fibrosis	C1800706	TBPL1	9519	P62380	TATA-box binding protein like 1	Transcription factor	198	0.506	0.846	0.37902	0.01		1	1	0	2017	2017
Idiopathic Pulmonary Fibrosis	C1800706	CCL4L2	9560	P13236;Q8NHW4	C-C motif chemokine ligand 4 like 2		133	0.535	0.885	0.088586	0.01		1	1	0	2009	2009
Idiopathic Pulmonary Fibrosis	C1800706	CD151	977	P48509	CD151 molecule (Raph blood group)		101	0.564	0.654	1.0841e-05	0.01		1	1	0	2012	2012
Idiopathic Pulmonary Fibrosis	C1800706	ADGRE5	976	P48960	adhesion G protein-coupled receptor E5	G-protein coupled receptor	74	0.601	0.538	3.0761e-06	0.01		1	1	0	2018	2018
Idiopathic Pulmonary Fibrosis	C1800706	PPBP	5473	P02775	pro-platelet basic protein	Signaling	111	0.544	0.808	0.057739	0.01		1	1	0	2019	2019
Idiopathic Pulmonary Fibrosis	C1800706	CTSA	5476	P10619	cathepsin A	Enzyme	73	0.619	0.731	5.8984e-09	0.01		1	1	0	2019	2019
Idiopathic Pulmonary Fibrosis	C1800706	PPL	5493	O60437	periplakin	Cellular structure	50	0.666	0.538	1.5145e-42	0.01		1	1	0	2018	2018
Idiopathic Pulmonary Fibrosis	C1800706	PPM1A	5494	P35813	protein phosphatase, Mg2+/Mn2+ dependent 1A	Enzyme	33	0.691	0.5	0.99834	0.01		1	1	0	2019	2019
Idiopathic Pulmonary Fibrosis	C1800706	PARPBP	55010	Q9NWS1	PARP1 binding protein		26	0.716	0.462	1.1929e-16	0.01		1	1	0	2020	2020
Idiopathic Pulmonary Fibrosis	C1800706	SART3	9733	Q15020	spliceosome associated factor 3, U4/U6 recycling protein	Nucleic acid binding	87	0.584	0.769	0.99661	0.01		1	1	0	2013	2013
Idiopathic Pulmonary Fibrosis	C1800706	STX17	55014	P56962	syntaxin 17	Transporter	11	0.792	0.308	9.4629e-05	0.01		1	1	0	2019	2019
Idiopathic Pulmonary Fibrosis	C1800706	MARCHF1	55016	Q8TCQ1	membrane associated ring-CH-type finger 1		126	0.54	0.808	0.0086782	0.01		1	1	0	2017	2017
Idiopathic Pulmonary Fibrosis	C1800706	SLC52A1	55065	Q9NWF4	solute carrier family 52 member 1	Transporter	160	0.526	0.769	3.5163e-06	0.01		1	1	0	2010	2010
Idiopathic Pulmonary Fibrosis	C1800706	CD68	968	P34810	CD68 molecule	Transporter	452	0.408	0.808	1.4063e-06	0.01		1	1	0	2018	2018
Idiopathic Pulmonary Fibrosis	C1800706	CD47	961	Q08722	CD47 molecule		253	0.468	0.769	0.91924	0.01		1	1	0	2013	2013
Idiopathic Pulmonary Fibrosis	C1800706	ANO1	55107	Q5XXA6	anoctamin 1	Ion channel	175	0.516	0.769	0.87426	0.01		1	1	0	2019	2019
Idiopathic Pulmonary Fibrosis	C1800706	PRKD1	5587	Q15139	protein kinase D1	Kinase	171	0.531	0.846	6.6485e-07	0.01		1	1	0	2014	2014
Idiopathic Pulmonary Fibrosis	C1800706	PRKDC	5591	P78527	protein kinase, DNA-activated, catalytic subunit	Kinase	131	0.54	0.808	1	0.01		1	1	0	2019	2019
Idiopathic Pulmonary Fibrosis	C1800706	CD248	57124	Q9HCU0	CD248 molecule		76	0.615	0.577	0.059017	0.01		1	1	0	2016	2016
Idiopathic Pulmonary Fibrosis	C1800706	PSMD7	5713	P51665	proteasome 26S subunit, non-ATPase 7	Enzyme	114	0.551	0.692	0.26367	0.01		1	1	0	2003	2003
Idiopathic Pulmonary Fibrosis	C1800706	SLURP1	57152	P55000	secreted LY6/PLAUR domain containing 1		105	0.56	0.654	0.25934	0.01		1	1	0	2017	2017
Idiopathic Pulmonary Fibrosis	C1800706	PELI1	57162	Q96FA3	pellino E3 ubiquitin protein ligase 1		74	0.603	0.731	0.39038	0.01		1	1	0	2018	2018
Idiopathic Pulmonary Fibrosis	C1800706	CEMIP	57214	Q8WUJ3	cell migration inducing hyaluronidase 1		64	0.617	0.615	4.4023e-17	0.01		1	1	0	2018	2018
Idiopathic Pulmonary Fibrosis	C1800706	PTCH1	5727	Q13635	patched 1		604	0.398	0.885	1	0.01		1	1	0	2012	2012
Idiopathic Pulmonary Fibrosis	C1800706	KL	9365	Q9UEF7	klotho	Enzyme	332	0.448	0.769	0.00022444	0.01		1	1	0	2019	2019
Idiopathic Pulmonary Fibrosis	C1800706	CCNA2	890	P20248	cyclin A2	Enzyme modulator	90	0.578	0.654	0.99962	0.01		1	1	0	2009	2009
Idiopathic Pulmonary Fibrosis	C1800706	RCN3	57333	Q96D15	reticulocalbin 3	Calcium-binding protein	8	0.839	0.077	3.8085e-11	0.01		1	1	0	2018	2018
Idiopathic Pulmonary Fibrosis	C1800706	CD163	9332	Q86VB7	CD163 molecule	Enzyme	369	0.427	0.846	0.0008338	0.01		1	1	0	2011	2011
Idiopathic Pulmonary Fibrosis	C1800706	PTGFR	5737	P43088	prostaglandin F receptor	G-protein coupled receptor	28	0.705	0.423	0.066085	0.01		1	1	0	2009	2009
Idiopathic Pulmonary Fibrosis	C1800706	AICDA	57379	Q9GZX7	activation induced cytidine deaminase	Enzyme	265	0.463	0.885	9.2098e-06	0.01		1	1	0	2019	2019
Idiopathic Pulmonary Fibrosis	C1800706	NREP	9315	Q16612	neuronal regeneration related protein		40	0.682	0.577	0.0056013	0.01		1	1	0	2019	2019
Idiopathic Pulmonary Fibrosis	C1800706	KLF4	9314	O43474	Kruppel like factor 4	Nucleic acid binding	307	0.449	0.769	0.99714	0.01		1	1	0	2017	2017
Idiopathic Pulmonary Fibrosis	C1800706	BACH1	571	O14867	BTB domain and CNC homolog 1		86	0.585	0.731	0.57072	0.01		1	1	0	2017	2017
Idiopathic Pulmonary Fibrosis	C1800706	SLC12A9	56996	Q9BXP2	solute carrier family 12 member 9	Transporter	280	0.454	0.769	1.1806e-15	0.01		1	1	0	1996	1996
Idiopathic Pulmonary Fibrosis	C1800706	INKA2	55924	Q9NTI7	inka box actin regulator 2		7	0.931	0.077	0.0079857	0.01		1	1	0	2019	2019
Idiopathic Pulmonary Fibrosis	C1800706	ARHGAP12	94134	Q8IWW6	Rho GTPase activating protein 12	Enzyme modulator	3	0.931	0.038	5.513e-07	0.01		1	1	0	2019	2019
Idiopathic Pulmonary Fibrosis	C1800706	SULF2	55959	Q8IWU5	sulfatase 2	Enzyme	75	0.603	0.615	0.010585	0.01		1	1	0	2013	2013
Idiopathic Pulmonary Fibrosis	C1800706	MAPK7	5598	Q13164	mitogen-activated protein kinase 7	Kinase	127	0.553	0.654	0.0031023	0.01		1	1	0	2019	2019
Idiopathic Pulmonary Fibrosis	C1800706	MUC16	94025	Q8WXI7	mucin 16, cell surface associated		236	0.479	0.808	8.2703e-112	0.01		1	1	0	2018	2018
Idiopathic Pulmonary Fibrosis	C1800706	MAPK8	5599	P45983	mitogen-activated protein kinase 8	Kinase	520	0.397	0.885	0.99823	0.01		1	1	0	2020	2020
Idiopathic Pulmonary Fibrosis	C1800706	GRAP2	9402	O75791	GRB2 related adaptor protein 2		538	0.394	0.923	0.00015256	0.01		1	1	0	2018	2018
Idiopathic Pulmonary Fibrosis	C1800706	CD28	940	P10747	CD28 molecule		364	0.436	0.885	0.35779	0.01		1	1	0	2019	2019
Idiopathic Pulmonary Fibrosis	C1800706	HS6ST1	9394	O60243	heparan sulfate 6-O-sulfotransferase 1	Enzyme	86	0.617	0.731	0.92349	0.01		1	1	0	2014	2014
Idiopathic Pulmonary Fibrosis	C1800706	PROS2P	5628		protein S (beta) pseudogene		12	0.78	0.192		0.01		1	1	0	2018	2018
Idiopathic Pulmonary Fibrosis	C1800706	TMPRSS4	56649	Q9NRS4	transmembrane serine protease 4	Enzyme	55	0.628	0.385	1.2055e-08	0.01		1	1	0	2018	2018
Idiopathic Pulmonary Fibrosis	C1800706	PSG2	5670	P11465	pregnancy specific beta-1-glycoprotein 2		210	0.492	0.731	1.382e-30	0.01		1	1	0	2018	2018
Idiopathic Pulmonary Fibrosis	C1800706	RETN	56729	Q9HD89	resistin		302	0.454	0.808	0.036545	0.01		0	1	0	2019	2019
Idiopathic Pulmonary Fibrosis	C1800706	KIF15	56992	Q9NS87	kinesin family member 15	Cellular structure	98	0.617	0.654	9.5235e-25	0.01		1	1	0	2020	2020
Idiopathic Pulmonary Fibrosis	C1800706	MIR409	574413		microRNA 409		88	0.57	0.731		0.01		1	1	0	2018	2018
Idiopathic Pulmonary Fibrosis	C1800706	SOD3	6649	P08294	superoxide dismutase 3	Enzyme	138	0.531	0.808	0.00072272	0.01		1	1	0	2006	2006
Idiopathic Pulmonary Fibrosis	C1800706	NR4A3	8013	Q92570	nuclear receptor subfamily 4 group A member 3	Nuclear receptor	186	0.502	0.808	0.9126	0.01		1	1	0	2007	2007
Idiopathic Pulmonary Fibrosis	C1800706	GRHL2	79977	Q6ISB3	grainyhead like transcription factor 2	Transcription factor	85	0.59	0.731	0.99683	0.01		1	1	0	2014	2014
Idiopathic Pulmonary Fibrosis	C1800706	TAGLN	6876	Q01995	transgelin	Cellular structure	131	0.54	0.692	0.08527	0.01		1	1	0	2008	2008
Idiopathic Pulmonary Fibrosis	C1800706	TAL1	6886	P17542	TAL bHLH transcription factor 1, erythroid differentiation factor	Transcription factor	202	0.505	0.731	0.5659	0.01		1	1	0	2000	2000
Idiopathic Pulmonary Fibrosis	C1800706	TAZ	6901	Q16635	tafazzin	Enzyme	252	0.477	0.808	0.72591	0.01		1	1	0	2017	2017
Idiopathic Pulmonary Fibrosis	C1800706	AIMP2	7965	Q13155	aminoacyl tRNA synthetase complex interacting multifunctional protein 2		555	0.393	0.923	0.008024	0.01		1	1	0	2018	2018
Idiopathic Pulmonary Fibrosis	C1800706	HNF1B	6928	P35680	HNF1 homeobox B	Nucleic acid binding	279	0.473	0.808	0.99976	0.01		1	1	0	2007	2007
Idiopathic Pulmonary Fibrosis	C1800706	MIR630	693215		microRNA 630		52	0.621	0.5		0.01		1	1	0	2017	2017
Idiopathic Pulmonary Fibrosis	C1800706	ZEB1	6935	P37275	zinc finger E-box binding homeobox 1	Transcription factor	310	0.442	0.808	0.96665	0.01		1	1	0	2017	2017
Idiopathic Pulmonary Fibrosis	C1800706	BTK	695	Q06187	Bruton tyrosine kinase	Kinase	290	0.464	0.808	0.99996	0.01		1	1	0	2019	2019
Idiopathic Pulmonary Fibrosis	C1800706	TMBIM6	7009	P55061	transmembrane BAX inhibitor motif containing 6		52	0.653	0.577	0.015024	0.01		1	1	0	2014	2014
Idiopathic Pulmonary Fibrosis	C1800706	FSD1	79187	Q9BTV5	fibronectin type III and SPRY domain containing 1		220	0.486	0.808	0.25199	0.01		1	1	0	2008	2008
Idiopathic Pulmonary Fibrosis	C1800706	TEK	7010	Q02763	TEK receptor tyrosine kinase	Kinase	300	0.462	0.692	1	0.01		1	1	0	2010	2010
Idiopathic Pulmonary Fibrosis	C1800706	SYT1	6857	P21579	synaptotagmin 1	Transporter	460	0.412	0.846	0.60038	0.01		1	1	0	2019	2019
Idiopathic Pulmonary Fibrosis	C1800706	TET1	80312	Q8NFU7	tet methylcytosine dioxygenase 1		156	0.523	0.808	1	0.01		1	1	0	2017	2017
Idiopathic Pulmonary Fibrosis	C1800706	ADAM33	80332	Q9BZ11	ADAM metallopeptidase domain 33	Enzyme	49	0.636	0.423	2.1487e-15	0.01		1	1	1	2014	2014
Idiopathic Pulmonary Fibrosis	C1800706	MAP1LC3B	81631	Q9GZQ8	microtubule associated protein 1 light chain 3 beta	Cellular structure	167	0.506	0.846	0.0019065	0.01		1	1	0	2015	2015
Idiopathic Pulmonary Fibrosis	C1800706	CDR3	8163		Cerebellar degeneration-related autoantigen-3		233	0.472	0.808		0.01		1	1	0	2002	2002
Idiopathic Pulmonary Fibrosis	C1800706	SLC2A10	81031	O95528	solute carrier family 2 member 10	Transporter	135	0.55	0.615	1.5672e-08	0.01		1	1	0	2001	2001
Idiopathic Pulmonary Fibrosis	C1800706	TGFBR1	7046	P36897	transforming growth factor beta receptor 1	Kinase	347	0.451	0.885	0.85379	0.01		1	1	0	2019	2019
Idiopathic Pulmonary Fibrosis	C1800706	BRCA2	675	P51587	BRCA2 DNA repair associated	Nucleic acid binding	656	0.379	0.846	2.3581e-25	0.01		1	1	0	2018	2018
Idiopathic Pulmonary Fibrosis	C1800706	ST14	6768	Q9Y5Y6	suppression of tumorigenicity 14	Enzyme	170	0.514	0.769	0.56042	0.01		1	1	0	2018	2018
Idiopathic Pulmonary Fibrosis	C1800706	IFT88	8100	Q13099	intraflagellar transport 88		70	0.621	0.654	7.1224e-11	0.01		1	1	0	2018	2018
Idiopathic Pulmonary Fibrosis	C1800706	COL18A1	80781	P39060	collagen type XVIII alpha 1 chain		323	0.449	0.808	1.7414e-10	0.01		1	1	0	2005	2005
Idiopathic Pulmonary Fibrosis	C1800706	STAT4	6775	Q14765	signal transducer and activator of transcription 4	Nucleic acid binding	316	0.471	0.769	0.7662	0.01		1	1	1	2009	2009
Idiopathic Pulmonary Fibrosis	C1800706	STC1	6781	P52823	stanniocalcin 1	Signaling	137	0.532	0.731	0.20364	0.01		1	1	0	2015	2015
Idiopathic Pulmonary Fibrosis	C1800706	FGF23	8074	Q9GZV9	fibroblast growth factor 23	Signaling	305	0.46	0.731	0.031014	0.01		1	1	0	2019	2019
Idiopathic Pulmonary Fibrosis	C1800706	STK3	6788	Q13188	serine/threonine kinase 3	Kinase	44	0.666	0.5	6.2043e-07	0.01		1	1	0	2012	2012
Idiopathic Pulmonary Fibrosis	C1800706	CD276	80381	Q5ZPR3	CD276 molecule	Enzyme modulator	169	0.505	0.731	2.4699e-09	0.01		1	1	0	2019	2019
Idiopathic Pulmonary Fibrosis	C1800706	LILRA6	79168	Q6PI73	leukocyte immunoglobulin like receptor A6	Receptor	10	0.805	0.269	3.9025e-05	0.01		1	1	0	2013	2013
Idiopathic Pulmonary Fibrosis	C1800706	ELOVL6	79071	Q9H5J4	ELOVL fatty acid elongase 6	Enzyme	51	0.623	0.731	0.96581	0.01		1	1	0	2013	2013
Idiopathic Pulmonary Fibrosis	C1800706	MIR766	768218		microRNA 766		46	0.633	0.577		0.01		1	1	0	2019	2019
Idiopathic Pulmonary Fibrosis	C1800706	TNS1	7145	Q9HBL0	tensin 1		38	0.691	0.538	0.059861	0.01		1	1	0	2017	2017
Idiopathic Pulmonary Fibrosis	C1800706	TPMT	7172	P51580	thiopurine S-methyltransferase		83	0.593	0.692	7.1064e-06	0.01		1	1	0	2010	2010
Idiopathic Pulmonary Fibrosis	C1800706	C3	718	P01024	complement C3	Enzyme modulator	343	0.445	0.885	0.90421	0.01		1	1	0	2018	2018
Idiopathic Pulmonary Fibrosis	C1800706	C3AR1	719	Q16581	complement C3a receptor 1	G-protein coupled receptor	73	0.601	0.731	3.3053e-09	0.01		1	1	0	2016	2016
Idiopathic Pulmonary Fibrosis	C1800706	TYRP1	7306	P17643	tyrosinase related protein 1	Enzyme	200	0.507	0.846	6.557e-25	0.01		1	1	0	2017	2017
Idiopathic Pulmonary Fibrosis	C1800706	TTR	7276	P02766	transthyretin	Transporter	461	0.423	0.885	0.51566	0.01		1	1	0	2019	2019
Idiopathic Pulmonary Fibrosis	C1800706	TYRO3	7301	Q06418	TYRO3 protein tyrosine kinase	Kinase	109	0.559	0.769	8.3343e-10	0.01		1	1	0	2018	2018
Idiopathic Pulmonary Fibrosis	C1800706	C5AR1	728	P21730	complement C5a receptor 1	G-protein coupled receptor	179	0.513	0.808	0.40249	0.01		1	1	0	2016	2016
Idiopathic Pulmonary Fibrosis	C1800706	GGTLC4P	729838		gamma-glutamyltransferase light chain 4 pseudogene		165	0.513	0.846		0.01		1	1	0	2002	2002
Idiopathic Pulmonary Fibrosis	C1800706	GGTLC3	728226	B5MD39	gamma-glutamyltransferase light chain family member 3		165	0.513	0.846		0.01		1	1	0	2002	2002
Idiopathic Pulmonary Fibrosis	C1800706	GGT2	728441	P36268	gamma-glutamyltransferase 2		165	0.513	0.846	0.00012986	0.01		1	1	0	2002	2002
Idiopathic Pulmonary Fibrosis	C1800706	KRT8P3	728638		keratin 8 pseudogene 3		50	0.644	0.538		0.01		1	1	0	1998	1998
Idiopathic Pulmonary Fibrosis	C1800706	TXN	7295	P10599	thioredoxin		338	0.447	0.885	0.20119	0.01		1	1	0	2017	2017
Idiopathic Pulmonary Fibrosis	C1800706	VPS51	738	Q9UID3	VPS51 subunit of GARP complex		292	0.452	0.846	1.052e-08	0.01		1	1	0	2010	2010
Idiopathic Pulmonary Fibrosis	C1800706	TNFRSF1A	7132	P19438	TNF receptor superfamily member 1A		487	0.409	0.923	0.9949	0.01		1	1	0	2011	2011
Idiopathic Pulmonary Fibrosis	C1800706	UTRN	7402	P46939	utrophin		152	0.525	0.692	1.0021e-19	0.01		1	1	0	2017	2017
Idiopathic Pulmonary Fibrosis	C1800706	TGM2	7052	P21980	transglutaminase 2	Enzyme	315	0.445	0.808	6.8118e-18	0.01		1	1	0	2018	2018
Idiopathic Pulmonary Fibrosis	C1800706	XRCC1	7515	P18887	X-ray repair cross complementing 1		410	0.421	0.923	6.3386e-09	0.01		1	1	0	2019	2019
Idiopathic Pulmonary Fibrosis	C1800706	XK	7504	P51811	X-linked Kx blood group		104	0.575	0.654	0.95373	0.01		1	1	0	2017	2017
Idiopathic Pulmonary Fibrosis	C1800706	XBP1	7494	P17861	X-box binding protein 1		234	0.477	0.846	0.032014	0.01		1	1	0	2018	2018
Idiopathic Pulmonary Fibrosis	C1800706	WNT7B	7477	P56706	Wnt family member 7B	Signaling	53	0.633	0.346	0.00074076	0.01		1	1	0	2016	2016
Idiopathic Pulmonary Fibrosis	C1800706	TIAM1	7074	Q13009	TIAM Rac1 associated GEF 1		98	0.579	0.731	0.95662	0.01		1	1	0	2017	2017
Idiopathic Pulmonary Fibrosis	C1800706	TIMP1	7076	P01033	TIMP metallopeptidase inhibitor 1	Enzyme modulator	603	0.38	0.885	0.4993	0.01		1	1	0	2015	2015
Idiopathic Pulmonary Fibrosis	C1800706	TIMP4	7079	Q99727	TIMP metallopeptidase inhibitor 4	Enzyme modulator	108	0.559	0.769	0.00038342	0.01		1	1	0	2000	2000
Idiopathic Pulmonary Fibrosis	C1800706	TLR2	7097	O60603	toll like receptor 2		749	0.361	0.923	1.0152e-06	0.01		1	1	0	2012	2012
Idiopathic Pulmonary Fibrosis	C1800706	VWF	7450	P04275	von Willebrand factor	Enzyme modulator	498	0.408	0.885	3.2187e-25	0.01		1	1	0	2019	2019
Idiopathic Pulmonary Fibrosis	C1800706	VIP	7432	P01282	vasoactive intestinal peptide	Signaling	376	0.437	0.846	0.00041995	0.01		1	1	0	2017	2017
Idiopathic Pulmonary Fibrosis	C1800706	VCAM1	7412	P19320	vascular cell adhesion molecule 1		406	0.422	0.808	0.79791	0.01		1	1	0	2015	2015
Idiopathic Pulmonary Fibrosis	C1800706	UVRAG	7405	Q9P2Y5	UV radiation resistance associated		336	0.436	0.769	0.98942	0.01		1	1	0	2007	2007
Idiopathic Pulmonary Fibrosis	C1800706	CCR2	729230	P41597	C-C motif chemokine receptor 2		436	0.418	0.846	0.023412	0.01		1	1	0	2014	2014
Idiopathic Pulmonary Fibrosis	C1800706	S100A9	6280	P06702	S100 calcium binding protein A9	Calcium-binding protein	363	0.433	0.885	0.4777	0.01		1	1	0	2019	2019
Idiopathic Pulmonary Fibrosis	C1800706	BHLHE40	8553	O14503	basic helix-loop-helix family member e40	Transcription factor	113	0.544	0.731	0.99444	0.01		1	1	0	2018	2018
Idiopathic Pulmonary Fibrosis	C1800706	NOD2	64127	Q9HC29	nucleotide binding oligomerization domain containing 2	Enzyme	434	0.423	0.923	1.9834e-30	0.01		0	1	0	2005	2005
Idiopathic Pulmonary Fibrosis	C1800706	SELENOP	6414	P49908	selenoprotein P	Extracellular structure	138	0.545	0.769	8.2884e-07	0.01		0	1	0	2007	2007
Idiopathic Pulmonary Fibrosis	C1800706	CXCR5	643	P32302	C-X-C motif chemokine receptor 5	G-protein coupled receptor	146	0.524	0.769	0.72861	0.01		1	1	0	2019	2019
Idiopathic Pulmonary Fibrosis	C1800706	FBRS	64319	Q9HAH7	fibrosin		47	0.653	0.654	0.99987	0.01		1	1	0	2015	2015
Idiopathic Pulmonary Fibrosis	C1800706	H2AC12	85235	Q96KK5	H2A clustered histone 12	Nucleic acid binding	2	0.931	0.115	0.00049143	0.01		1	1	0	2012	2012
Idiopathic Pulmonary Fibrosis	C1800706	HAVCR2	84868	Q8TDQ0	hepatitis A virus cellular receptor 2		299	0.45	0.808	0.03866	0.01		1	1	0	2019	2019
Idiopathic Pulmonary Fibrosis	C1800706	PTPN5	84867	P54829	protein tyrosine phosphatase non-receptor type 5		50	0.666	0.538	0.0014228	0.01		1	1	0	2019	2019
Idiopathic Pulmonary Fibrosis	C1800706	SEMA7A	8482	O75326	semaphorin 7A (John Milton Hagen blood group)	Signaling	53	0.636	0.615	0.17976	0.01		1	1	0	2017	2017
Idiopathic Pulmonary Fibrosis	C1800706	LOXL3	84695	P58215	lysyl oxidase like 3		46	0.666	0.462	2.6584e-13	0.01		1	1	0	2018	2018
Idiopathic Pulmonary Fibrosis	C1800706	SH3BP2	6452	P78314	SH3 domain binding protein 2		65	0.623	0.654	1.156e-11	0.01		1	1	0	2019	2019
Idiopathic Pulmonary Fibrosis	C1800706	RETNLB	84666	Q9BQ08	resistin like beta		16	0.769	0.231	0.04265	0.01		1	1	0	2011	2011
Idiopathic Pulmonary Fibrosis	C1800706	LOXL4	84171	Q96JB6	lysyl oxidase like 4		46	0.65	0.423	9.1912e-20	0.01		1	1	0	2019	2019
Idiopathic Pulmonary Fibrosis	C1800706	SRR	63826	Q9GZT4	serine racemase	Enzyme	58	0.617	0.692	0.0057964	0.01		1	1	0	2018	2018
Idiopathic Pulmonary Fibrosis	C1800706	SDC1	6382	P18827	syndecan 1	Extracellular structure	323	0.445	0.769	0.0084118	0.01		1	1	0	2009	2009
Idiopathic Pulmonary Fibrosis	C1800706	CXCL5	6374	P42830	C-X-C motif chemokine ligand 5	Signaling	160	0.519	0.769	5.0431e-06	0.01		1	1	0	2009	2009
Idiopathic Pulmonary Fibrosis	C1800706	S100A12	6283	P80511	S100 calcium binding protein A12	Calcium-binding protein	221	0.488	0.846	0.48234	0.01		1	1	0	2018	2018
Idiopathic Pulmonary Fibrosis	C1800706	NUMB	8650	P49757	NUMB endocytic adaptor protein	Signaling	55	0.619	0.731	0.0039959	0.01		1	1	0	2016	2016
Idiopathic Pulmonary Fibrosis	C1800706	AOC3	8639	Q16853	amine oxidase copper containing 3		106	0.561	0.769	6.267e-11	0.01		1	1	0	2017	2017
Idiopathic Pulmonary Fibrosis	C1800706	RUNX2	860	Q13950	RUNX family transcription factor 2	Transcription factor	405	0.437	0.846	0.94884	0.01		1	1	0	2018	2018
Idiopathic Pulmonary Fibrosis	C1800706	CCL4	6351	P13236;Q8NHW4	C-C motif chemokine ligand 4	Signaling	276	0.466	0.923	0.24134	0.01		1	1	0	2009	2009
Idiopathic Pulmonary Fibrosis	C1800706	CCL5	6352	P13501	C-C motif chemokine ligand 5	Signaling	514	0.403	0.885	0.0017516	0.01		1	1	0	2009	2009
Idiopathic Pulmonary Fibrosis	C1800706	CCL7	6354	P80098	C-C motif chemokine ligand 7	Signaling	124	0.548	0.846	0.00089294	0.01		1	1	0	2004	2004
Idiopathic Pulmonary Fibrosis	C1800706	CCL8	6355	P80075	C-C motif chemokine ligand 8	Signaling	115	0.546	0.692	0.041412	0.01		1	1	0	2017	2017
Idiopathic Pulmonary Fibrosis	C1800706	CCL17	6361	Q92583	C-C motif chemokine ligand 17	Signaling	162	0.518	0.808	0.00013932	0.01		1	1	0	2004	2004
Idiopathic Pulmonary Fibrosis	C1800706	DENR	8562	O43583	density regulated re-initiation and release factor	Enzyme	121	0.543	0.692	0.87514	0.01		1	1	0	2017	2017
Idiopathic Pulmonary Fibrosis	C1800706	CCL21	6366	O00585	C-C motif chemokine ligand 21	Signaling	186	0.502	0.769	0.036239	0.01		1	1	0	2007	2007
Idiopathic Pulmonary Fibrosis	C1800706	CCL22	6367	O00626	C-C motif chemokine ligand 22	Signaling	182	0.5	0.846	0.0084014	0.01		1	1	0	2004	2004
Idiopathic Pulmonary Fibrosis	C1800706	CXCL11	6373	O14625	C-X-C motif chemokine ligand 11	Signaling	164	0.519	0.808	0.31408	0.01		1	1	0	2015	2015
Idiopathic Pulmonary Fibrosis	C1800706	MAGT1	84061	Q9H0U3	magnesium transporter 1	Transporter	120	0.548	0.769	0.96138	0.01		1	1	0	2013	2013
Idiopathic Pulmonary Fibrosis	C1800706	KREMEN1	83999	Q96MU8	kringle containing transmembrane protein 1	Receptor	21	0.729	0.462	0.011362	0.01		1	1	0	2011	2011
Idiopathic Pulmonary Fibrosis	C1800706	MAD1L1	8379	Q9Y6D9	mitotic arrest deficient 1 like 1		107	0.57	0.731	6.8444e-16	0.01		1	1	0	2020	2020
Idiopathic Pulmonary Fibrosis	C1800706	H4C6	8361	P62805	H4 clustered histone 6		121	0.541	0.692	0.13072	0.01		1	1	0	2013	2013
Idiopathic Pulmonary Fibrosis	C1800706	BMP3	651	P12645	bone morphogenetic protein 3	Signaling	32	0.678	0.423	0.056398	0.01		1	1	0	2017	2017
Idiopathic Pulmonary Fibrosis	C1800706	WNK1	65125	Q9H4A3	WNK lysine deficient protein kinase 1	Kinase	460	0.416	0.846	1	0.01		1	1	0	2019	2019
Idiopathic Pulmonary Fibrosis	C1800706	SLC2A5	6518	P22732	solute carrier family 2 member 5	Transporter	48	0.647	0.5	3.5691e-10	0.01		1	1	0	2015	2015
Idiopathic Pulmonary Fibrosis	C1800706	BMP4	652	P12644	bone morphogenetic protein 4	Signaling	423	0.422	0.808	0.9564	0.01		1	1	0	2008	2008
Idiopathic Pulmonary Fibrosis	C1800706	H4C4	8360	P62805	H4 clustered histone 4		125	0.537	0.692	0.0019851	0.01		1	1	0	2013	2013
Idiopathic Pulmonary Fibrosis	C1800706	GGTLC5P	653590		gamma-glutamyltransferase light chain 5 pseudogene		165	0.513	0.846		0.01		1	1	0	2002	2002
Idiopathic Pulmonary Fibrosis	C1800706	BMPR2	659	Q13873	bone morphogenetic protein receptor type 2	Kinase	146	0.538	0.654	0.99998	0.01		1	1	0	2016	2016
Idiopathic Pulmonary Fibrosis	C1800706	SNAI2	6591	O43623	snail family transcriptional repressor 2		189	0.505	0.692	0.79531	0.01		1	1	0	2009	2009
Idiopathic Pulmonary Fibrosis	C1800706	SNAI1	6615	O95863	snail family transcriptional repressor 1		243	0.474	0.808	0.21754	0.01		1	1	0	2009	2009
Idiopathic Pulmonary Fibrosis	C1800706	SOAT1	6646	P35610	sterol O-acyltransferase 1	Enzyme	389	0.424	0.846	7.3621e-10	0.01		1	1	0	2015	2015
Idiopathic Pulmonary Fibrosis	C1800706	H4C1	8359	P62805	H4 clustered histone 1		121	0.541	0.692	0.00020556	0.01		1	1	0	2013	2013
Idiopathic Pulmonary Fibrosis	C1800706	FZD1	8321	Q9UP38	frizzled class receptor 1	G-protein coupled receptor	77	0.587	0.615	0.042428	0.01		1	1	0	2007	2007
Idiopathic Pulmonary Fibrosis	C1800706	SKP2	6502	Q13309	S-phase kinase associated protein 2		204	0.492	0.808	0.96042	0.01		1	1	0	2018	2018
Idiopathic Pulmonary Fibrosis	C1800706	H4C12	8362	P62805	H4 clustered histone 12		121	0.541	0.692	0.0015737	0.01		1	1	0	2013	2013
Idiopathic Pulmonary Fibrosis	C1800706	TFRC	7037	P02786	transferrin receptor	Enzyme	359	0.437	0.885	6.9902e-05	0.01		1	1	0	2019	2019
Idiopathic Pulmonary Fibrosis	C1800706	GORASP1	64689	Q9BQQ3	golgi reassembly stacking protein 1		369	0.428	0.846	0.019543	0.01		1	1	0	2019	2019
Idiopathic Pulmonary Fibrosis	C1800706	H4C14	8370	P62805	H4 clustered histone 14		121	0.541	0.692		0.01		1	1	0	2013	2013
Idiopathic Pulmonary Fibrosis	C1800706	SHMT2	6472	P34897	serine hydroxymethyltransferase 2	Enzyme	54	0.621	0.5	7.8195e-08	0.01		1	1	0	2016	2016
Idiopathic Pulmonary Fibrosis	C1800706	CASP4	837	P49662	caspase 4	Enzyme	53	0.636	0.654	3.0474e-08	0.01		1	1	0	2018	2018
Idiopathic Pulmonary Fibrosis	C1800706	DEPTOR	64798	Q8TB45	DEP domain containing MTOR interacting protein	Enzyme modulator	57	0.626	0.654	3.7245e-12	0.01		1	1	0	2020	2020
Idiopathic Pulmonary Fibrosis	C1800706	H4C13	8368	P62805	H4 clustered histone 13		121	0.541	0.692	0.00034971	0.01		1	1	0	2013	2013
Idiopathic Pulmonary Fibrosis	C1800706	H4C5	8367	P62805	H4 clustered histone 5		121	0.541	0.692	0.013453	0.01		1	1	0	2013	2013
Idiopathic Pulmonary Fibrosis	C1800706	H4C2	8366	P62805	H4 clustered histone 2		128	0.537	0.731	0.0029154	0.01		1	1	0	2013	2013
Idiopathic Pulmonary Fibrosis	C1800706	CDCP1	64866	Q9H5V8	CUB domain containing protein 1		81	0.604	0.654	0.0001002	0.01		1	1	0	2018	2018
Idiopathic Pulmonary Fibrosis	C1800706	SIPA1	6494	Q96FS4	signal-induced proliferation-associated 1	Enzyme modulator	59	0.638	0.538	0.0045822	0.01		1	1	0	2017	2017
Idiopathic Pulmonary Fibrosis	C1800706	H4C8	8365	P62805	H4 clustered histone 8		122	0.541	0.692	7.1537e-06	0.01		1	1	0	2013	2013
Idiopathic Pulmonary Fibrosis	C1800706	H4C3	8364	P62805	H4 clustered histone 3		132	0.534	0.731	0.00035964	0.01		1	1	0	2013	2013
Idiopathic Pulmonary Fibrosis	C1800706	H4C11	8363	P62805	H4 clustered histone 11		121	0.541	0.692	0.38683	0.01		1	1	0	2013	2013
Idiopathic Pulmonary Fibrosis	C1800706	H4C9	8294	P62805	H4 clustered histone 9		121	0.541	0.692	0.015809	0.01		1	1	0	2013	2013
Idiopathic Pulmonary Fibrosis	C1800706	POU2AF1	5450	Q16633	POU class 2 homeobox associating factor 1		70	0.608	0.615	0.56553	0.01		1	1	0	2019	2019
Idiopathic Pulmonary Fibrosis	C1800706	DNMT3B	1789	Q9UBC3	DNA methyltransferase 3 beta		315	0.453	0.846	0.19964	0.01		1	1	0	2018	2018
Idiopathic Pulmonary Fibrosis	C1800706	FGF9	2254	P31371	fibroblast growth factor 9	Signaling	153	0.528	0.846	0.94704	0.01		1	1	0	2017	2017
Idiopathic Pulmonary Fibrosis	C1800706	FGF7	2252	P21781	fibroblast growth factor 7	Signaling	167	0.519	0.846	0.77089	0.01		1	1	0	2005	2005
Idiopathic Pulmonary Fibrosis	C1800706	FER	2241	P16591	FER tyrosine kinase	Kinase	64	0.628	0.615	0.6633	0.01		1	1	0	2018	2018
Idiopathic Pulmonary Fibrosis	C1800706	FCGR2A	2212	P12318	Fc fragment of IgG receptor IIa	Cell adhesion	227	0.48	0.769	2.0054e-06	0.01		1	1	0	2010	2010
Idiopathic Pulmonary Fibrosis	C1800706	MARCHF8	220972	Q5T0T0	membrane associated ring-CH-type finger 8		87	0.59	0.692	5.8689e-07	0.01		1	1	0	2018	2018
Idiopathic Pulmonary Fibrosis	C1800706	FBN2	2201	P35556	fibrillin 2	Calcium-binding protein	211	0.505	0.808	1	0.01		1	1	0	2012	2012
Idiopathic Pulmonary Fibrosis	C1800706	FBN1	2200	P35555	fibrillin 1	Calcium-binding protein	552	0.417	0.846	1	0.01		1	1	0	2012	2012
Idiopathic Pulmonary Fibrosis	C1800706	FAP	2191	Q12884	fibroblast activation protein alpha	Enzyme	216	0.496	0.808	1.9009e-28	0.01		1	1	0	2019	2019
Idiopathic Pulmonary Fibrosis	C1800706	FHIT	2272	P49789	fragile histidine triad diadenosine triphosphatase		337	0.444	0.846	0.0057055	0.01		1	1	0	2001	2001
Idiopathic Pulmonary Fibrosis	C1800706	NID2	22795	Q14112	nidogen 2	Calcium-binding protein	41	0.674	0.5	4.1103e-09	0.01		1	1	0	2019	2019
Idiopathic Pulmonary Fibrosis	C1800706	DICER1	23405	Q9UPY3	dicer 1, ribonuclease III	Enzyme	302	0.446	0.846	1	0.01		1	1	0	2018	2018
Idiopathic Pulmonary Fibrosis	C1800706	PSME4	23198	Q14997	proteasome activator subunit 4		6	0.931	0.115	1	0.01		1	1	0	2019	2019
Idiopathic Pulmonary Fibrosis	C1800706	ATG4B	23192	Q9Y4P1	autophagy related 4B cysteine peptidase	Enzyme	49	0.644	0.538	0.95648	0.01		1	1	0	2018	2018
Idiopathic Pulmonary Fibrosis	C1800706	FOXM1	2305	Q08050	forkhead box M1		323	0.441	0.769	0.0007414	0.01		1	1	0	2018	2018
Idiopathic Pulmonary Fibrosis	C1800706	DKK1	22943	O94907	dickkopf WNT signaling pathway inhibitor 1		372	0.439	0.885	0.17423	0.01		1	1	0	2011	2011
Idiopathic Pulmonary Fibrosis	C1800706	FOXF1	2294	Q12946	forkhead box F1		135	0.54	0.692	0.95792	0.01		1	1	0	2014	2014
Idiopathic Pulmonary Fibrosis	C1800706	KLRK1	22914	P26718	killer cell lectin like receptor K1		255	0.467	0.769	6.9812e-14	0.01		1	1	0	2009	2009
Idiopathic Pulmonary Fibrosis	C1800706	MLXIP	22877	Q9HAP2	MLX interacting protein		70	0.597	0.692	0.98932	0.01		1	1	0	2018	2018
Idiopathic Pulmonary Fibrosis	C1800706	PTK2B	2185	Q14289	protein tyrosine kinase 2 beta	Kinase	319	0.448	0.808	0.93536	0.01		1	1	0	2020	2020
Idiopathic Pulmonary Fibrosis	C1800706	F10	2159	P00742	coagulation factor X	Enzyme	228	0.493	0.769	2.3473e-06	0.01		1	1	0	2017	2017
Idiopathic Pulmonary Fibrosis	C1800706	ELAVL2	1993	Q12926	ELAV like RNA binding protein 2		199	0.486	0.808	0.99514	0.01		1	1	0	2019	2019
Idiopathic Pulmonary Fibrosis	C1800706	PGAM5	192111	Q96HS1	PGAM family member 5, mitochondrial serine/threonine protein phosphatase		24	0.711	0.5	6.4116e-05	0.01		1	1	0	2019	2019
Idiopathic Pulmonary Fibrosis	C1800706	ECT2	1894	Q9H8V3	epithelial cell transforming 2		65	0.603	0.615	8.0837e-10	0.01		1	1	0	2019	2019
Idiopathic Pulmonary Fibrosis	C1800706	ECE1	1889	P42892	endothelin converting enzyme 1	Enzyme	157	0.541	0.769	0.95987	0.01		1	1	0	1997	1997
Idiopathic Pulmonary Fibrosis	C1800706	AGTR2	186	P50052	angiotensin II receptor type 2	G-protein coupled receptor	229	0.496	0.808	0.0082345	0.01		1	1	0	2007	2007
Idiopathic Pulmonary Fibrosis	C1800706	AGTR1	185	P30556	angiotensin II receptor type 1	G-protein coupled receptor	440	0.423	0.846	0.00053161	0.01		1	1	0	2007	2007
Idiopathic Pulmonary Fibrosis	C1800706	ARID3A	1820	Q99856	AT-rich interaction domain 3A	Nucleic acid binding	31	0.678	0.5	0.99065	0.01		0	1	0	2008	2008
Idiopathic Pulmonary Fibrosis	C1800706	JAG1	182	P78504	jagged canonical Notch ligand 1		420	0.429	0.808	1	0.01		1	1	0	2007	2007
Idiopathic Pulmonary Fibrosis	C1800706	ELAVL3	1995	Q14576	ELAV like RNA binding protein 3		27	0.705	0.385	0.77072	0.01		1	1	0	2017	2017
Idiopathic Pulmonary Fibrosis	C1800706	ELK1	2002	P19419	ETS transcription factor ELK1	Transcription factor	114	0.537	0.692	0.93711	0.01		1	1	0	2016	2016
Idiopathic Pulmonary Fibrosis	C1800706	F2RL1	2150	P55085	F2R like trypsin receptor 1	G-protein coupled receptor	256	0.48	0.769	0.00014843	0.01		1	1	0	2010	2010
Idiopathic Pulmonary Fibrosis	C1800706	ETS2	2114	P15036	ETS proto-oncogene 2, transcription factor	Transcription factor	115	0.548	0.808	0.99888	0.01		1	1	0	2011	2011
Idiopathic Pulmonary Fibrosis	C1800706	ETS1	2113	P14921	ETS proto-oncogene 1, transcription factor	Transcription factor	327	0.444	0.731	0.7816	0.01		1	1	0	2019	2019
Idiopathic Pulmonary Fibrosis	C1800706	ERN1	2081	O75460	endoplasmic reticulum to nucleus signaling 1	Kinase	163	0.513	0.808	0.99027	0.01		1	1	0	2018	2018
Idiopathic Pulmonary Fibrosis	C1800706	AKT2	208	P31751	AKT serine/threonine kinase 2	Kinase	264	0.474	0.769	0.64432	0.01		1	1	0	2017	2017
Idiopathic Pulmonary Fibrosis	C1800706	ERBB2	2064	P04626	erb-b2 receptor tyrosine kinase 2	Kinase	995	0.328	0.923	0.0059892	0.01		1	1	0	2011	2011
Idiopathic Pulmonary Fibrosis	C1800706	EPRS1	2058	P07814	glutamyl-prolyl-tRNA synthetase 1	Enzyme	65	0.644	0.538	1.0353e-09	0.01		1	1	0	2018	2018
Idiopathic Pulmonary Fibrosis	C1800706	EPHA3	2042	P29320	EPH receptor A3	Kinase	193	0.497	0.692	1.1953e-05	0.01		1	1	0	2018	2018
Idiopathic Pulmonary Fibrosis	C1800706	SIRT3	23410	Q9NTG7	sirtuin 3	Epigenetic regulator	227	0.488	0.731	0.00016261	0.01		1	1	0	2018	2018
Idiopathic Pulmonary Fibrosis	C1800706	SIRT1	23411	Q96EB6	sirtuin 1	Epigenetic regulator	675	0.378	0.885	0.087326	0.01		1	1	0	2018	2018
Idiopathic Pulmonary Fibrosis	C1800706	GGT1	2678	P19440	gamma-glutamyltransferase 1	Enzyme	209	0.496	0.885	7.5307e-05	0.01		1	1	0	2002	2002
Idiopathic Pulmonary Fibrosis	C1800706	GDF10	2662	P55107	growth differentiation factor 10	Signaling	62	0.628	0.654	0.0053478	0.01		1	1	0	2018	2018
Idiopathic Pulmonary Fibrosis	C1800706	GREM1	26585	O60565	gremlin 1, DAN family BMP antagonist		179	0.508	0.808	0.47436	0.01		0	1	0	2016	2016
Idiopathic Pulmonary Fibrosis	C1800706	GATA6	2627	Q92908	GATA binding protein 6		259	0.478	0.808	0.99709	0.01		1	1	0	2010	2010
Idiopathic Pulmonary Fibrosis	C1800706	FBXO8	26269	Q9NRD0	F-box protein 8		49	0.647	0.692	0.48562	0.01		1	1	0	2015	2015
Idiopathic Pulmonary Fibrosis	C1800706	B3GAT3	26229	O94766	beta-1,3-glucuronyltransferase 3	Enzyme	75	0.621	0.538	2.7099e-08	0.01		1	1	0	2011	2011
Idiopathic Pulmonary Fibrosis	C1800706	GAS6	2621	Q14393	growth arrest specific 6	Extracellular structure	190	0.5	0.769	0.034477	0.01		1	1	0	2018	2018
Idiopathic Pulmonary Fibrosis	C1800706	INTS1	26173	Q8N201	integrator complex subunit 1		41	0.666	0.5	7.1069e-11	0.01		1	1	0	2018	2018
Idiopathic Pulmonary Fibrosis	C1800706	CBLIF	2694	P27352	cobalamin binding intrinsic factor		185	0.507	0.808	0.00024911	0.01		1	1	0	1999	1999
Idiopathic Pulmonary Fibrosis	C1800706	IL37	27178	Q9NZH6	interleukin 37		280	0.459	0.846	0.00012343	0.01		1	1	0	2019	2019
Idiopathic Pulmonary Fibrosis	C1800706	MUC19	283463	Q7Z5P9	mucin 19, oligomeric		16	0.736	0.615	6.2216e-32	0.01		1	1	0	2019	2019
Idiopathic Pulmonary Fibrosis	C1800706	CXCR3	2833	P49682	C-X-C motif chemokine receptor 3	G-protein coupled receptor	367	0.436	0.808	0.181	0.01		1	1	0	2015	2015
Idiopathic Pulmonary Fibrosis	C1800706	P4HA3	283208	Q7Z4N8	prolyl 4-hydroxylase subunit alpha 3		10	0.839	0.192	7.8011e-10	0.01		1	1	0	2015	2015
Idiopathic Pulmonary Fibrosis	C1800706	GPR6	2830	P46095	G protein-coupled receptor 6	G-protein coupled receptor	3	0.89	0.115	0.068111	0.01		1	1	0	2018	2018
Idiopathic Pulmonary Fibrosis	C1800706	CCR10	2826	P46092	C-C motif chemokine receptor 10	G-protein coupled receptor	57	0.626	0.654	0.00050508	0.01		1	1	0	2018	2018
Idiopathic Pulmonary Fibrosis	C1800706	GLRX	2745	P35754	glutaredoxin		65	0.619	0.577	5.6744e-07	0.01		1	1	0	2018	2018
Idiopathic Pulmonary Fibrosis	C1800706	GLI2	2736	P10070	GLI family zinc finger 2		351	0.446	0.846	0.97303	0.01		1	1	0	2012	2012
Idiopathic Pulmonary Fibrosis	C1800706	GLB1	2720	P16278	galactosidase beta 1	Enzyme	385	0.448	0.808	7.9215e-10	0.01		1	1	0	2017	2017
Idiopathic Pulmonary Fibrosis	C1800706	POLDIP2	26073	Q9Y2S7	DNA polymerase delta interacting protein 2		530	0.396	0.923	0.41407	0.01		1	1	0	2018	2018
Idiopathic Pulmonary Fibrosis	C1800706	WWTR1	25937	Q9GZV5	WW domain containing transcription regulator 1	Enzyme modulator	134	0.529	0.615	0.93914	0.01		1	1	0	2017	2017
Idiopathic Pulmonary Fibrosis	C1800706	ALK	238	Q9UM73	ALK receptor tyrosine kinase	Kinase	519	0.396	0.846	3.2299e-06	0.01		1	1	0	2019	2019
Idiopathic Pulmonary Fibrosis	C1800706	IL17RA	23765	Q96F46	interleukin 17 receptor A		159	0.529	0.808	0.00035636	0.01		1	1	0	2019	2019
Idiopathic Pulmonary Fibrosis	C1800706	DAPK2	23604	Q9UIK4	death associated protein kinase 2	Kinase	130	0.536	0.692	5.0088e-10	0.01		1	1	0	2017	2017
Idiopathic Pulmonary Fibrosis	C1800706	FPR2	2358	P25090	formyl peptide receptor 2	G-protein coupled receptor	124	0.547	0.769	0.40137	0.01		1	1	0	2015	2015
Idiopathic Pulmonary Fibrosis	C1800706	PADI4	23569	Q9UM07	peptidyl arginine deiminase 4		196	0.494	0.808	4.6001e-16	0.01		1	1	0	2017	2017
Idiopathic Pulmonary Fibrosis	C1800706	FOSB	2354	P53539	FosB proto-oncogene, AP-1 transcription factor subunit	Transcription factor	278	0.463	0.846	0.97553	0.01		1	1	0	2019	2019
Idiopathic Pulmonary Fibrosis	C1800706	FOS	2353	P01100	Fos proto-oncogene, AP-1 transcription factor subunit	Transcription factor	528	0.411	0.885	0.26176	0.01		1	1	0	2019	2019
Idiopathic Pulmonary Fibrosis	C1800706	BRD4	23476	O60885	bromodomain containing 4	Epigenetic regulator	335	0.446	0.885	1	0.01		1	1	0	2013	2013
Idiopathic Pulmonary Fibrosis	C1800706	ALOX5	240	P09917	arachidonate 5-lipoxygenase	Enzyme	342	0.447	0.885	1.2059e-06	0.01		1	1	0	2002	2002
Idiopathic Pulmonary Fibrosis	C1800706	ALPI	248	P09923	alkaline phosphatase, intestinal	Enzyme	98	0.563	0.769	2.4527e-18	0.01		1	1	0	2013	2013
Idiopathic Pulmonary Fibrosis	C1800706	AMBP	259	P02760	alpha-1-microglobulin/bikunin precursor		150	0.537	0.731	2.7886e-13	0.01		1	1	0	2017	2017
Idiopathic Pulmonary Fibrosis	C1800706	RNF19A	25897	Q9NV58	ring finger protein 19A, RBR E3 ubiquitin protein ligase	Enzyme	523	0.397	0.923	0.025305	0.01		1	1	0	2018	2018
Idiopathic Pulmonary Fibrosis	C1800706	TAB3	257397	Q8N5C8	TGF-beta activated kinase 1 (MAP3K7) binding protein 3		37	0.674	0.615	0.61714	0.01		1	1	0	2018	2018
Idiopathic Pulmonary Fibrosis	C1800706	PCSK9	255738	Q8NBP7	proprotein convertase subtilisin/kexin type 9	Enzyme	257	0.482	0.808	2.7059e-17	0.01		1	1	0	2019	2019
Idiopathic Pulmonary Fibrosis	C1800706	ELMOD2	255520	Q8IZ81	ELMO domain containing 2	Signaling	4	0.89	0.038	0.41822	0.01		1	1	0	2006	2006
Idiopathic Pulmonary Fibrosis	C1800706	FZD2	2535	Q14332	frizzled class receptor 2	G-protein coupled receptor	139	0.558	0.654	0.65266	0.01		1	1	0	2008	2008
Idiopathic Pulmonary Fibrosis	C1800706	ACKR1	2532	Q16570	atypical chemokine receptor 1 (Duffy blood group)	G-protein coupled receptor	91	0.608	0.731	0.00021424	0.01		1	1	0	2018	2018
Idiopathic Pulmonary Fibrosis	C1800706	ALPP	250	P05187	alkaline phosphatase, placental	Enzyme	209	0.487	0.808	1.8144e-13	0.01		1	1	0	2013	2013
Idiopathic Pulmonary Fibrosis	C1800706	LAMA1	284217	P25391	laminin subunit alpha 1		107	0.582	0.808	3.2248e-32	0.01		1	1	0	2018	2018
Idiopathic Pulmonary Fibrosis	C1800706	DNAH8	1769	Q96JB1	dynein axonemal heavy chain 8	Enzyme	120	0.556	0.731	1.1489e-60	0.01		1	1	0	2019	2019
Idiopathic Pulmonary Fibrosis	C1800706	CDH2	1000	P19022	cadherin 2		135	0.535	0.731	0.99171	0.01		1	1	0	2017	2017
Idiopathic Pulmonary Fibrosis	C1800706	FST	10468	P19883	follistatin	Enzyme modulator	182	0.513	0.731	0.98014	0.01		1	1	0	2014	2014
Idiopathic Pulmonary Fibrosis	C1800706	ADARB1	104	P78563	adenosine deaminase RNA specific B1	Enzyme	85	0.588	0.654	0.80347	0.01		1	1	0	2018	2018
Idiopathic Pulmonary Fibrosis	C1800706	TUBA1B	10376	P68363	tubulin alpha 1b	Cellular structure	96	0.568	0.692	0.96767	0.01		1	1	0	2018	2018
Idiopathic Pulmonary Fibrosis	C1800706	LANCL1	10314	O43813	LanC like 1		113	0.552	0.692	1.0827e-11	0.01		1	1	0	2003	2003
Idiopathic Pulmonary Fibrosis	C1800706	CDKN2B	1030	P42772	cyclin dependent kinase inhibitor 2B		440	0.417	0.769	0.0073369	0.01		1	1	0	2018	2018
Idiopathic Pulmonary Fibrosis	C1800706	ADAR	103	P55265	adenosine deaminase RNA specific	Enzyme	256	0.501	0.808	0.026282	0.01		1	1	0	2018	2018
Idiopathic Pulmonary Fibrosis	C1800706	LOC102725035	102725035	O75022	leukocyte immunoglobulin-like receptor subfamily B member 3		6	0.839	0.231		0.01		1	1	0	2013	2013
Idiopathic Pulmonary Fibrosis	C1800706	SPRY2	10253	O43597	sprouty RTK signaling antagonist 2	Signaling	111	0.554	0.654	0.97126	0.01		1	1	0	2018	2018
Idiopathic Pulmonary Fibrosis	C1800706	FBLN5	10516	Q9UBX5	fibulin 5	Calcium-binding protein	150	0.546	0.692	0.9997	0.01		1	1	0	2017	2017
Idiopathic Pulmonary Fibrosis	C1800706	ERN2	10595	Q76MJ5	endoplasmic reticulum to nucleus signaling 2	Kinase	8	0.821	0.192	7.1766e-24	0.01		1	1	0	2019	2019
Idiopathic Pulmonary Fibrosis	C1800706	MMP24	10893	Q9Y5R2	matrix metallopeptidase 24	Enzyme	26	0.743	0.423	0.67752	0.01		1	1	0	2006	2006
Idiopathic Pulmonary Fibrosis	C1800706	CEACAM7	1087	Q14002	CEA cell adhesion molecule 7		202	0.494	0.769	1.3466e-07	0.01		1	1	0	2018	2018
Idiopathic Pulmonary Fibrosis	C1800706	LILRB1	10859	Q8NHL6	leukocyte immunoglobulin like receptor B1	Receptor	168	0.51	0.769	5.6502e-14	0.01		1	1	0	2020	2020
Idiopathic Pulmonary Fibrosis	C1800706	CEACAM3	1084	P40198	CEA cell adhesion molecule 3		204	0.494	0.731	1.067e-09	0.01		1	1	0	2018	2018
Idiopathic Pulmonary Fibrosis	C1800706	LOC107987462	107987462	O75022	leukocyte immunoglobulin-like receptor subfamily B member 3		6	0.839	0.231		0.01		1	1	0	2013	2013
Idiopathic Pulmonary Fibrosis	C1800706	CETN1	1068	Q12798	centrin 1	Calcium-binding protein	82	0.584	0.654	0.21511	0.01		1	1	0	2017	2017
Idiopathic Pulmonary Fibrosis	C1800706	SIRT1-AS	106633813		SIRT1 antisense RNA		44	0.67	0.615		0.01		1	1	0	2017	2017
Idiopathic Pulmonary Fibrosis	C1800706	AHSA1	10598	O95433	activator of HSP90 ATPase activity 1		526	0.396	0.923	0.99896	0.01		1	1	0	2018	2018
Idiopathic Pulmonary Fibrosis	C1800706	RABEPK	10244	Q7Z6M1	Rab9 effector protein with kelch motifs		112	0.553	0.692	2.8422e-11	0.01		1	1	0	2003	2003
Idiopathic Pulmonary Fibrosis	C1800706	EIF1	10209	P41567	eukaryotic translation initiation factor 1		37	0.653	0.577	0.8307	0.01		1	1	0	2018	2018
Idiopathic Pulmonary Fibrosis	C1800706	MICA	100507436	Q29983	MHC class I polypeptide-related sequence A		248	0.473	0.846	0.0049697	0.01		1	1	0	2009	2009
Idiopathic Pulmonary Fibrosis	C1800706	LOC100505909	100505909		histidine-rich glycoprotein		17	0.722	0.385		0.01		1	1	0	2018	2018
Idiopathic Pulmonary Fibrosis	C1800706	MIR3918	100500851		microRNA 3918		2	1	0.038		0.01		1	1	0	2019	2019
Idiopathic Pulmonary Fibrosis	C1800706	MIR1972-1	100302243		microRNA 1972-1		6	0.839	0.115		0.01		1	1	0	2019	2019
Idiopathic Pulmonary Fibrosis	C1800706	HDAC6	10013	Q9UBN7	histone deacetylase 6	Epigenetic regulator	288	0.465	0.846	1	0.01		1	1	0	2017	2017
Idiopathic Pulmonary Fibrosis	C1800706	MIR939	100126351		microRNA 939		39	0.659	0.538		0.01		1	1	0	2019	2019
Idiopathic Pulmonary Fibrosis	C1800706	MIR708	100126333		microRNA 708		86	0.57	0.692		0.01		1	1	0	2018	2018
Idiopathic Pulmonary Fibrosis	C1800706	CDKN2B-AS1	100048912		CDKN2B antisense RNA 1		213	0.491	0.769		0.01		1	1	0	2018	2018
Idiopathic Pulmonary Fibrosis	C1800706	KLRC4-KLRK1	100528032	P26718	KLRC4-KLRK1 readthrough		246	0.469	0.769		0.01		1	1	0	2009	2009
Idiopathic Pulmonary Fibrosis	C1800706	DNM1L	10059	O00429	dynamin 1 like	Enzyme modulator	273	0.475	0.808	0.00056753	0.01		1	1	0	2017	2017
Idiopathic Pulmonary Fibrosis	C1800706	ADAM10	102	O14672	ADAM metallopeptidase domain 10		224	0.489	0.846	1	0.01		1	1	0	2017	2017
Idiopathic Pulmonary Fibrosis	C1800706	ATP6AP2	10159	O75787	ATPase H+ transporting accessory protein 2	Receptor	184	0.525	0.769	0.87089	0.01		1	1	0	2019	2019
Idiopathic Pulmonary Fibrosis	C1800706	PLXNC1	10154	O60486	plexin C1		29	0.722	0.269	0.99811	0.01		1	1	0	2016	2016
Idiopathic Pulmonary Fibrosis	C1800706	EBI3	10148	Q14213	Epstein-Barr virus induced 3	Signaling	233	0.474	0.808	0.10797	0.01		1	1	0	2018	2018
Idiopathic Pulmonary Fibrosis	C1800706	TSPAN1	10103	O60635	tetraspanin 1		56	0.631	0.462	7.3518e-06	0.01		1	1	0	2018	2018
Idiopathic Pulmonary Fibrosis	C1800706	COMETT	100996266		cytosolic oncogenic antisense to MET transcript		41	0.678	0.538		0.01		1	1	0	2019	2019
Idiopathic Pulmonary Fibrosis	C1800706	CDH11	1009	P55287	cadherin 11		203	0.512	0.808	0.9999	0.01		1	1	0	2012	2012
Idiopathic Pulmonary Fibrosis	C1800706	DNM3OS	100628315		DNM3 opposite strand/antisense RNA		18	0.751	0.231		0.01		1	1	0	2019	2019
Idiopathic Pulmonary Fibrosis	C1800706	EBNA1BP2	10969	Q99848	EBNA1 binding protein 2		116	0.55	0.692	1.3668e-09	0.01		1	1	0	2003	2003
Idiopathic Pulmonary Fibrosis	C1800706	CKAP4	10970	Q07065	cytoskeleton associated protein 4		332	0.436	0.731	0.50863	0.01		1	1	0	2007	2007
Idiopathic Pulmonary Fibrosis	C1800706	CSF1	1435	P09603	colony stimulating factor 1		259	0.473	0.808	0.99634	0.01		1	1	0	2019	2019
Idiopathic Pulmonary Fibrosis	C1800706	MAPK14	1432	Q16539	mitogen-activated protein kinase 14	Kinase	626	0.379	0.923	0.37466	0.01		1	1	0	2018	2018
Idiopathic Pulmonary Fibrosis	C1800706	PARP1	142	P09874	poly(ADP-ribose) polymerase 1		565	0.389	0.923	0.00033366	0.01		1	1	0	2019	2019
Idiopathic Pulmonary Fibrosis	C1800706	CRYAB	1410	P02511	crystallin alpha B		200	0.515	0.731	0.02247	0.01		1	1	0	2014	2014
Idiopathic Pulmonary Fibrosis	C1800706	CRMP1	1400	Q14194	collapsin response mediator protein 1	Enzyme	148	0.525	0.808	0.99173	0.01		1	1	0	2017	2017
Idiopathic Pulmonary Fibrosis	C1800706	CRK	1398	P46108	CRK proto-oncogene, adaptor protein		544	0.394	0.923	0.95936	0.01		1	1	0	2018	2018
Idiopathic Pulmonary Fibrosis	C1800706	CRIP1	1396	P50238	cysteine rich protein 1	Cellular structure	37	0.666	0.577	0.00049848	0.01		1	1	0	2012	2012
Idiopathic Pulmonary Fibrosis	C1800706	CREBBP	1387	Q92793	CREB binding protein		438	0.428	0.808	1	0.01		1	1	0	2012	2012
Idiopathic Pulmonary Fibrosis	C1800706	CSF3	1440	P09919	colony stimulating factor 3		687	0.377	0.885	0.38046	0.01		1	1	0	2009	2009
Idiopathic Pulmonary Fibrosis	C1800706	CSRP1	1465	P21291	cysteine and glycine rich protein 1	Cellular structure	32	0.686	0.346	0.0003328	0.01		1	1	0	2012	2012
Idiopathic Pulmonary Fibrosis	C1800706	SPPL2C	162540	Q8IUH8	signal peptide peptidase like 2C	Enzyme	14	0.76	0.192	0.00018192	0.01		1	1	0	2013	2013
Idiopathic Pulmonary Fibrosis	C1800706	CD55	1604	P08174	CD55 molecule (Cromer blood group)		187	0.51	0.808	5.6753e-12	0.01		1	1	0	2014	2014
Idiopathic Pulmonary Fibrosis	C1800706	CYP2C9	1559	P11712	cytochrome P450 family 2 subfamily C member 9		201	0.506	0.885	1.2709e-10	0.01		1	1	0	2019	2019
Idiopathic Pulmonary Fibrosis	C1800706	CUX1	1523	P39880;Q13948	cut like homeobox 1	Transcription factor	283	0.465	0.846	1	0.01		1	1	0	2013	2013
Idiopathic Pulmonary Fibrosis	C1800706	CTSS	1520	P25774	cathepsin S	Enzyme	131	0.539	0.731	0.34178	0.01		1	1	0	2017	2017
Idiopathic Pulmonary Fibrosis	C1800706	ASPRV1	151516	Q53RT3	aspartic peptidase retroviral like 1	Enzyme	31	0.705	0.462	0.0087846	0.01		1	1	0	2017	2017
Idiopathic Pulmonary Fibrosis	C1800706	CTSL	1514	P07711	cathepsin L	Enzyme	225	0.488	0.846	0.0080454	0.01		1	1	0	2020	2020
Idiopathic Pulmonary Fibrosis	C1800706	CST3	1471	P01034	cystatin C		370	0.436	0.808	0.0039011	0.01		1	1	0	2018	2018
Idiopathic Pulmonary Fibrosis	C1800706	CR2	1380	P20023	complement C3d receptor 2		123	0.556	0.654	4.7399e-19	0.01		1	1	0	2009	2009
Idiopathic Pulmonary Fibrosis	C1800706	ADORA2B	136	P29275	adenosine A2b receptor	G-protein coupled receptor	66	0.617	0.692	1.7674e-05	0.01		1	1	0	2017	2017
Idiopathic Pulmonary Fibrosis	C1800706	DUSP10	11221	Q9Y6W6	dual specificity phosphatase 10		36	0.686	0.577	0.8335	0.01		1	1	0	2019	2019
Idiopathic Pulmonary Fibrosis	C1800706	AKAP13	11214	Q12802	A-kinase anchoring protein 13		73	0.626	0.615	0.92909	0.01		1	1	0	2017	2017
Idiopathic Pulmonary Fibrosis	C1800706	PSIP1	11168	O75475	PC4 and SFRS1 interacting protein 1	Signaling	210	0.49	0.846	0.99668	0.01		1	1	0	2019	2019
Idiopathic Pulmonary Fibrosis	C1800706	STIN2-VNTR	110806307		serotonin transporter intronic VNTR enhancer		55	0.636	0.538		0.01		1	1	0	2012	2012
Idiopathic Pulmonary Fibrosis	C1800706	LOC110806263	110806263		TERT 5' regulatory region		245	0.464	0.731		0.01		1	1	0	2019	2019
Idiopathic Pulmonary Fibrosis	C1800706	NUDT21	11051	O43809	nudix hydrolase 21	Nucleic acid binding	32	0.682	0.231	0.98576	0.01		1	1	0	2019	2019
Idiopathic Pulmonary Fibrosis	C1800706	LILRB3	11025	O75022	leukocyte immunoglobulin like receptor B3		10	0.805	0.269	3.1087e-06	0.01		1	1	0	2013	2013
Idiopathic Pulmonary Fibrosis	C1800706	METAP2	10988	P50579	methionyl aminopeptidase 2		78	0.593	0.769	0.0039908	0.01		1	1	0	2007	2007
Idiopathic Pulmonary Fibrosis	C1800706	PADI2	11240	Q9Y2J8	peptidyl arginine deiminase 2		67	0.61	0.615	4.9471e-11	0.01		1	1	0	2017	2017
Idiopathic Pulmonary Fibrosis	C1800706	H3P28	115482699		H3 histone pseudogene 28		111	0.553	0.692		0.01		1	1	0	2003	2003
Idiopathic Pulmonary Fibrosis	C1800706	COL4A5	1287	P29400	collagen type IV alpha 5 chain		124	0.553	0.654	1	0.01		1	1	0	2001	2001
Idiopathic Pulmonary Fibrosis	C1800706	COL1A2	1278	P08123	collagen type I alpha 2 chain		271	0.486	0.846	1	0.01		1	1	0	2016	2016
Idiopathic Pulmonary Fibrosis	C1800706	CNR2	1269	P34972	cannabinoid receptor 2	G-protein coupled receptor	197	0.509	0.846	6.5369e-06	0.01		1	1	0	2019	2019
Idiopathic Pulmonary Fibrosis	C1800706	CNR1	1268	P21554	cannabinoid receptor 1	G-protein coupled receptor	393	0.446	0.808	0.50652	0.01		1	1	0	2017	2017
Idiopathic Pulmonary Fibrosis	C1800706	CCR7	1236	P32248	C-C motif chemokine receptor 7	G-protein coupled receptor	320	0.443	0.769	0.057623	0.01		1	1	0	2007	2007
Idiopathic Pulmonary Fibrosis	C1800706	H4-16	121504	P62805	H4 histone 16	Nucleic acid binding	122	0.54	0.692	0.022279	0.01		1	1	0	2013	2013
Idiopathic Pulmonary Fibrosis	C1800706	H3P40	115482723		H3 histone pseudogene 40		175	0.506	0.846		0.01		1	1	0	2008	2008
Idiopathic Pulmonary Fibrosis	C1800706	H3P10	115482713		H3 histone pseudogene 10		769	0.35	0.846		0.01		1	1	0	2019	2019
Idiopathic Pulmonary Fibrosis	C1800706	DIO2	1734	Q92813	iodothyronine deiodinase 2		79	0.59	0.731	0.6196	0.01		1	1	0	2018	2018
Idiopathic Pulmonary Fibrosis	C1800706	MIR130A	406919		microRNA 130a		141	0.522	0.808		0.01		1	1	0	2015	2015
Idiopathic Pulmonary Fibrosis	C1800706	MIR323A	442897		microRNA 323a		46	0.641	0.577		0.01		1	1	0	2016	2016
Idiopathic Pulmonary Fibrosis	C1800706	MRC1	4360	P22897	mannose receptor C-type 1		431	0.413	0.846	0.94335	0.01		1	1	0	2016	2016
Idiopathic Pulmonary Fibrosis	C1800706	MPST	4357	P25325	mercaptopyruvate sulfurtransferase	Enzyme	81	0.588	0.654	3.4664e-05	0.01		1	1	0	2018	2018
Idiopathic Pulmonary Fibrosis	C1800706	FAS	355	P25445	Fas cell surface death receptor		754	0.372	0.923	0.8117	0.01		1	1	0	2013	2013
Idiopathic Pulmonary Fibrosis	C1800706	MPG	4350	P29372	N-methylpurine DNA glycosylase	Enzyme	74	0.597	0.731	1.9454e-12	0.01		1	1	0	2017	2017
Idiopathic Pulmonary Fibrosis	C1800706	MMP19	4327	Q99542	matrix metallopeptidase 19	Enzyme	64	0.623	0.615	1.9975e-20	0.01		1	1	0	2012	2012
Idiopathic Pulmonary Fibrosis	C1800706	MMP13	4322	P45452	matrix metallopeptidase 13	Enzyme	328	0.452	0.923	7.8767e-18	0.01		1	1	0	2013	2013
Idiopathic Pulmonary Fibrosis	C1800706	MMP2	4313	P08253	matrix metallopeptidase 2	Enzyme	1021	0.333	0.923	0.83878	0.01		1	1	0	2006	2006
Idiopathic Pulmonary Fibrosis	C1800706	MIR326	442900		microRNA 326		95	0.56	0.731		0.01		1	1	0	2014	2014
Idiopathic Pulmonary Fibrosis	C1800706	MIR376C	442913		microRNA 376c		51	0.623	0.615		0.01		1	1	0	2018	2018
Idiopathic Pulmonary Fibrosis	C1800706	NFATC3	4775	Q12968	nuclear factor of activated T cells 3	Transcription factor	57	0.636	0.538	0.99813	0.01		1	1	0	2017	2017
Idiopathic Pulmonary Fibrosis	C1800706	NEU1	4758	Q99519	neuraminidase 1	Enzyme	207	0.513	0.769	7.3441e-05	0.01		1	1	0	2016	2016
Idiopathic Pulmonary Fibrosis	C1800706	ATF4	468	P18848	activating transcription factor 4		178	0.507	0.769	0.015659	0.01		1	1	0	2008	2008
Idiopathic Pulmonary Fibrosis	C1800706	ATF3	467	P18847	activating transcription factor 3	Transcription factor	228	0.494	0.885	0.089296	0.01		1	1	0	2018	2018
Idiopathic Pulmonary Fibrosis	C1800706	MYBPH	4608	Q13203	myosin binding protein H		33	0.678	0.577	2.2535e-13	0.01		1	1	0	2010	2010
Idiopathic Pulmonary Fibrosis	C1800706	MUC6	4588	Q6W4X9	mucin 6, oligomeric mucus/gel-forming	Enzyme modulator	105	0.559	0.615	2.2123e-39	0.01		1	1	0	2019	2019
Idiopathic Pulmonary Fibrosis	C1800706	PLF	450095		Pulmonary function		124	0.544	0.731		0.01		1	1	0	2018	2018
Idiopathic Pulmonary Fibrosis	C1800706	MSR1	4481	P21757	macrophage scavenger receptor 1	Enzyme	108	0.553	0.654	2.1571e-20	0.01		1	1	0	2013	2013
Idiopathic Pulmonary Fibrosis	C1800706	MAP3K11	4296	Q16584	mitogen-activated protein kinase kinase kinase 11	Kinase	74	0.597	0.615	0.010875	0.01		1	1	0	2017	2017
Idiopathic Pulmonary Fibrosis	C1800706	MAP3K10	4294	Q02779	mitogen-activated protein kinase kinase kinase 10	Kinase	52	0.628	0.615	0.58758	0.01		1	1	0	2018	2018
Idiopathic Pulmonary Fibrosis	C1800706	MIR203A	406986		microRNA 203a		237	0.471	0.808		0.01		1	1	0	2019	2019
Idiopathic Pulmonary Fibrosis	C1800706	MIR186	406962		microRNA 186		105	0.551	0.808		0.01		1	1	0	2016	2016
Idiopathic Pulmonary Fibrosis	C1800706	MIR15A	406948		microRNA 15a		221	0.482	0.808		0.01		1	1	0	2019	2019
Idiopathic Pulmonary Fibrosis	C1800706	MIR154	406946		microRNA 154		71	0.593	0.577		0.01		1	1	0	2012	2012
Idiopathic Pulmonary Fibrosis	C1800706	MIR145	406937		microRNA 145		366	0.431	0.846		0.01		1	1	0	2013	2013
Idiopathic Pulmonary Fibrosis	C1800706	MIR144	406936		microRNA 144		175	0.5	0.769		0.01		1	1	0	2019	2019
Idiopathic Pulmonary Fibrosis	C1800706	MIR140	406932		microRNA 140		144	0.522	0.769		0.01		1	1	0	2019	2019
Idiopathic Pulmonary Fibrosis	C1800706	MIR130B	406920		microRNA 130b		115	0.547	0.808		0.01		1	1	0	2016	2016
Idiopathic Pulmonary Fibrosis	C1800706	MIR27A	407018		microRNA 27a		248	0.466	0.846		0.01		1	1	0	2016	2016
Idiopathic Pulmonary Fibrosis	C1800706	MIR29C	407026		microRNA 29c		183	0.496	0.808		0.01		1	1	0	2017	2017
Idiopathic Pulmonary Fibrosis	C1800706	MIP	4284	P30301	major intrinsic protein of lens fiber	Ion channel	181	0.507	0.846	0.030956	0.01		1	1	0	1998	1998
Idiopathic Pulmonary Fibrosis	C1800706	MID1	4281	O15344	midline 1		77	0.621	0.654	0.97967	0.01		1	1	0	2019	2019
Idiopathic Pulmonary Fibrosis	C1800706	MGP	4256	P08493	matrix Gla protein		160	0.539	0.846	3.6072e-05	0.01		1	1	0	2018	2018
Idiopathic Pulmonary Fibrosis	C1800706	KITLG	4254	P21583	KIT ligand		249	0.473	0.885	0.85024	0.01		1	1	0	2018	2018
Idiopathic Pulmonary Fibrosis	C1800706	MECP2	4204	P51608	methyl-CpG binding protein 2	Epigenetic regulator	664	0.414	0.846	0.89382	0.01		1	1	0	2014	2014
Idiopathic Pulmonary Fibrosis	C1800706	CD46	4179	P15529	CD46 molecule		258	0.477	0.808	4.7013e-07	0.01		1	1	0	2014	2014
Idiopathic Pulmonary Fibrosis	C1800706	MARCKS	4082	P29966	myristoylated alanine rich protein kinase C substrate		102	0.559	0.769	0.32648	0.01		1	1	0	2019	2019
Idiopathic Pulmonary Fibrosis	C1800706	MIR96	407053		microRNA 96		134	0.536	0.769		0.01		1	1	0	2014	2014
Idiopathic Pulmonary Fibrosis	C1800706	ATP12A	479	P54707	ATPase H+/K+ transporting non-gastric alpha2 subunit	Transporter	102	0.575	0.769	7.1254e-14	0.01		1	1	0	2018	2018
Idiopathic Pulmonary Fibrosis	C1800706	NFKB1	4790	P19838	nuclear factor kappa B subunit 1	Transcription factor	551	0.396	0.923	1	0.01		1	1	0	2008	2008
Idiopathic Pulmonary Fibrosis	C1800706	PF4	5196	P02776	platelet factor 4	Signaling	158	0.522	0.846	0.043062	0.01		1	1	0	2010	2010
Idiopathic Pulmonary Fibrosis	C1800706	PIAS4	51588	Q8N2W9	protein inhibitor of activated STAT 4		36	0.678	0.538	0.99986	0.01		1	1	0	2016	2016
Idiopathic Pulmonary Fibrosis	C1800706	HDAC7	51564	Q8WUI4	histone deacetylase 7	Epigenetic regulator	77	0.597	0.654	0.99969	0.01		1	1	0	2015	2015
Idiopathic Pulmonary Fibrosis	C1800706	PDGFB	5155	P01127	platelet derived growth factor subunit B	Signaling	301	0.488	0.846	0.77006	0.01		1	1	0	1990	1990
Idiopathic Pulmonary Fibrosis	C1800706	SIRT7	51547	Q9NRC8	sirtuin 7	Epigenetic regulator	80	0.582	0.577	0.0005562	0.01		1	1	0	2018	2018
Idiopathic Pulmonary Fibrosis	C1800706	SCLY	51540	Q96I15	selenocysteine lyase	Enzyme	161	0.53	0.731	2.3341e-09	0.01		1	1	0	2000	2000
Idiopathic Pulmonary Fibrosis	C1800706	PDE6G	5148	P18545	phosphodiesterase 6G	Enzyme	41	0.695	0.308	0.013418	0.01		1	1	0	2010	2010
Idiopathic Pulmonary Fibrosis	C1800706	PDE6D	5147	O43924	phosphodiesterase 6D	Enzyme	79	0.623	0.577	0.006423	0.01		1	1	0	2010	2010
Idiopathic Pulmonary Fibrosis	C1800706	ATP8B1	5205	O43520	ATPase phospholipid transporting 8B1	Transporter	70	0.61	0.5	2.7666e-10	0.01		1	1	0	2015	2015
Idiopathic Pulmonary Fibrosis	C1800706	ABCB1	5243	P08183	ATP binding cassette subfamily B member 1	Transporter	933	0.344	0.885	1.2564e-05	0.01		1	1	0	2020	2020
Idiopathic Pulmonary Fibrosis	C1800706	GPR84	53831	Q9NQS5	G protein-coupled receptor 84	G-protein coupled receptor	11	0.821	0.308	3.2998e-09	0.01		1	1	0	2019	2019
Idiopathic Pulmonary Fibrosis	C1800706	PLOD1	5351	Q02809	procollagen-lysine,2-oxoglutarate 5-dioxygenase 1	Enzyme	123	0.579	0.731	1.4837e-15	0.01		1	1	0	2018	2018
Idiopathic Pulmonary Fibrosis	C1800706	PLN	5350	P26678	phospholamban		90	0.595	0.577	0.44947	0.01		1	1	0	2010	2010
Idiopathic Pulmonary Fibrosis	C1800706	PLK1	5347	P53350	polo like kinase 1	Kinase	253	0.467	0.808	0.97851	0.01		1	1	0	2013	2013
Idiopathic Pulmonary Fibrosis	C1800706	PKD3	5312		polycystic kidney disease 3 (autosomal dominant)		16	0.76	0.308		0.01		1	1	0	2014	2014
Idiopathic Pulmonary Fibrosis	C1800706	PKD2	5311	Q13563	polycystin 2, transient receptor potential cation channel	Ion channel	122	0.552	0.731	0.00017271	0.01		1	1	0	2014	2014
Idiopathic Pulmonary Fibrosis	C1800706	PKD1	5310	P98161	polycystin 1, transient receptor potential channel interacting		217	0.493	0.769	1	0.01		1	1	0	2014	2014
Idiopathic Pulmonary Fibrosis	C1800706	PIM1	5292	P11309	Pim-1 proto-oncogene, serine/threonine kinase	Kinase	224	0.482	0.769	0.84846	0.01		1	1	0	2018	2018
Idiopathic Pulmonary Fibrosis	C1800706	PDCD1	5133	Q15116	programmed cell death 1		497	0.402	0.846	0.41706	0.01		1	1	0	2018	2018
Idiopathic Pulmonary Fibrosis	C1800706	TLR7	51284	Q9NYK1	toll like receptor 7		276	0.464	0.885	0.97912	0.01		1	1	0	2012	2012
Idiopathic Pulmonary Fibrosis	C1800706	NTRK1	4914	P04629	neurotrophic receptor tyrosine kinase 1	Kinase	443	0.422	0.808	1.9568e-06	0.01		1	1	0	2010	2010
Idiopathic Pulmonary Fibrosis	C1800706	NT5E	4907	P21589	5'-nucleotidase ecto	Enzyme	376	0.436	0.885	2.2881e-11	0.01		1	1	0	2010	2010
Idiopathic Pulmonary Fibrosis	C1800706	ACR	49	P10323	acrosin	Enzyme	230	0.493	0.846	0.012215	0.01		1	1	0	2020	2020
Idiopathic Pulmonary Fibrosis	C1800706	NRF1	4899	Q16656	nuclear respiratory factor 1		74	0.603	0.808	0.99922	0.01		1	1	0	2019	2019
Idiopathic Pulmonary Fibrosis	C1800706	NOTCH1	4851	P46531	notch receptor 1		693	0.369	0.885	1	0.01		1	1	0	2019	2019
Idiopathic Pulmonary Fibrosis	C1800706	NOS2	4843	P35228	nitric oxide synthase 2		783	0.364	0.923	4.0277e-15	0.01		1	1	0	2018	2018
Idiopathic Pulmonary Fibrosis	C1800706	NOS1	4842	P29475	nitric oxide synthase 1		521	0.408	0.885	1	0.01		1	1	0	2018	2018
Idiopathic Pulmonary Fibrosis	C1800706	NM	4827		neutrophil migration		250	0.473	0.808		0.01		1	1	0	1991	1991
Idiopathic Pulmonary Fibrosis	C1800706	NUP98	4928	P52948	nucleoporin 98 and 96 precursor	Enzyme	129	0.532	0.577	1	0.01		1	1	0	2018	2018
Idiopathic Pulmonary Fibrosis	C1800706	OSM	5008	P13725	oncostatin M	Signaling	188	0.505	0.769	0.58916	0.01		1	1	0	2018	2018
Idiopathic Pulmonary Fibrosis	C1800706	MZB1	51237	Q8WU39	marginal zone B and B1 cell specific protein		100	0.565	0.769	0.00031626	0.01		1	1	0	2017	2017
Idiopathic Pulmonary Fibrosis	C1800706	LEF1	51176	Q9UJU2	lymphoid enhancer binding factor 1		211	0.486	0.769	0.99789	0.01		1	1	0	2008	2008
Idiopathic Pulmonary Fibrosis	C1800706	SDF4	51150	Q9BRK5	stromal cell derived factor 4	Calcium-binding protein	74	0.595	0.654	0.0091042	0.01		1	1	0	2017	2017
Idiopathic Pulmonary Fibrosis	C1800706	ING4	51147	Q9UNL4	inhibitor of growth family member 4	Nucleic acid binding	92	0.573	0.577	0.029013	0.01		1	1	0	2009	2009
Idiopathic Pulmonary Fibrosis	C1800706	ASCC1	51008	Q8N9N2	activating signal cointegrator 1 complex subunit 1		209	0.495	0.846	2.6051e-14	0.01		1	1	0	2008	2008
Idiopathic Pulmonary Fibrosis	C1800706	DELEC1	50514	Q9P2X7	deleted in esophageal cancer 1		92	0.573	0.692	2.6727e-05	0.01		1	1	0	2018	2018
Idiopathic Pulmonary Fibrosis	C1800706	P2RY2	5029	P41231	purinergic receptor P2Y2	G-protein coupled receptor	136	0.543	0.808	0.084245	0.01		1	1	0	2017	2017
Idiopathic Pulmonary Fibrosis	C1800706	P2RX3	5024	P56373	purinergic receptor P2X 3	Ion channel	125	0.565	0.769	1.0318e-06	0.01		1	1	0	2018	2018
Idiopathic Pulmonary Fibrosis	C1800706	PRRX1	5396	P54821	paired related homeobox 1		134	0.543	0.769	0.24291	0.01		1	1	0	2018	2018
Idiopathic Pulmonary Fibrosis	C1800706	LTBP2	4053	Q14767	latent transforming growth factor beta binding protein 2	Calcium-binding protein	106	0.572	0.692	0.00074122	0.01		1	1	0	2018	2018
Idiopathic Pulmonary Fibrosis	C1800706	ANK1	286	P16157	ankyrin 1		166	0.54	0.885	1	0.01		1	1	0	2017	2017
Idiopathic Pulmonary Fibrosis	C1800706	HSPA1L	3305	P34931	heat shock protein family A (Hsp70) member 1 like		65	0.603	0.654	1.057e-06	0.01		1	1	4	2015	2015
Idiopathic Pulmonary Fibrosis	C1800706	HRG	3273	P04196	histidine rich glycoprotein	Enzyme modulator	72	0.603	0.577	5.8888e-14	0.01		1	1	0	2018	2018
Idiopathic Pulmonary Fibrosis	C1800706	HPS1	3257	Q92902	HPS1 biogenesis of lysosomal organelles complex 3 subunit 1		64	0.636	0.692	1.3245e-07	0.01		1	1	0	2016	2016
Idiopathic Pulmonary Fibrosis	C1800706	HPGD	3248	P15428	15-hydroxyprostaglandin dehydrogenase		194	0.516	0.731	1.4357e-05	0.01		1	1	0	2020	2020
Idiopathic Pulmonary Fibrosis	C1800706	HP	3240	P00738	haptoglobin	Enzyme	464	0.412	0.885	1.736e-05	0.01		1	1	0	2018	2018
Idiopathic Pulmonary Fibrosis	C1800706	HOXA2	3199	O43364	homeobox A2		26	0.7	0.385	0.19917	0.01		1	1	0	2020	2020
Idiopathic Pulmonary Fibrosis	C1800706	FOXA2	3170	Q9Y261	forkhead box A2	Transcription factor	143	0.528	0.769	0.74225	0.01		1	1	0	2012	2012
Idiopathic Pulmonary Fibrosis	C1800706	HMOX1	3162	P09601	heme oxygenase 1		666	0.381	0.923	0.0096817	0.01		1	1	0	2008	2008
Idiopathic Pulmonary Fibrosis	C1800706	HSPB1	3315	P04792	heat shock protein family B (small) member 1		395	0.436	0.808	2.7797e-07	0.01		1	1	0	2018	2018
Idiopathic Pulmonary Fibrosis	C1800706	HSPB2	3316	Q16082	heat shock protein family B (small) member 2		290	0.457	0.769	0.00032989	0.01		1	1	0	2018	2018
Idiopathic Pulmonary Fibrosis	C1800706	LINC01140	339524		long intergenic non-protein coding RNA 1140		1	1	0.038		0.01		1	1	0	2019	2019
Idiopathic Pulmonary Fibrosis	C1800706	ICAM1	3383	P05362	intercellular adhesion molecule 1		737	0.364	0.962	0.035295	0.01		1	1	0	2018	2018
Idiopathic Pulmonary Fibrosis	C1800706	IAPP	3375	P10997	islet amyloid polypeptide	Signaling	183	0.507	0.808	0.0031814	0.01		1	1	0	2013	2013
Idiopathic Pulmonary Fibrosis	C1800706	HTR7	3363	P34969	5-hydroxytryptamine receptor 7	G-protein coupled receptor	103	0.592	0.5	0.045409	0.01		1	1	0	2017	2017
Idiopathic Pulmonary Fibrosis	C1800706	HTR2A	3356	P28223	5-hydroxytryptamine receptor 2A	G-protein coupled receptor	289	0.473	0.846	0.51124	0.01		1	1	0	2017	2017
Idiopathic Pulmonary Fibrosis	C1800706	APOA1	335	P02647	apolipoprotein A1		416	0.429	0.885	0.00054909	0.01		1	1	0	2010	2010
Idiopathic Pulmonary Fibrosis	C1800706	HSP90AB1	3326	P08238	heat shock protein 90 alpha family class B member 1	Chaperone	67	0.608	0.654	0.99923	0.01		1	1	0	2018	2018
Idiopathic Pulmonary Fibrosis	C1800706	BIRC5	332	O15392	baculoviral IAP repeat containing 5	Enzyme modulator	199	0.495	0.731	0.055854	0.01		1	1	0	2018	2018
Idiopathic Pulmonary Fibrosis	C1800706	HLF	3131	Q16534	HLF transcription factor, PAR bZIP family member	Nucleic acid binding	53	0.628	0.615	0.95215	0.01		1	1	0	2019	2019
Idiopathic Pulmonary Fibrosis	C1800706	HK2	3099	P52789	hexokinase 2	Kinase	152	0.515	0.769	0.0045893	0.01		1	1	0	2019	2019
Idiopathic Pulmonary Fibrosis	C1800706	MYLIP	29116	Q8WY64	myosin regulatory light chain interacting protein		79	0.582	0.692	0.18431	0.01		1	1	0	2018	2018
Idiopathic Pulmonary Fibrosis	C1800706	DROSHA	29102	Q9NRR4	drosha ribonuclease III	Enzyme	77	0.599	0.692	0.093176	0.01		1	1	0	2019	2019
Idiopathic Pulmonary Fibrosis	C1800706	ARHGAP35	2909	Q9NRY4	Rho GTPase activating protein 35		20	0.751	0.269	1	0.01		1	1	0	2018	2018
Idiopathic Pulmonary Fibrosis	C1800706	NR3C1	2908	P04150	nuclear receptor subfamily 3 group C member 1	Nuclear receptor	590	0.393	0.885	0.96958	0.01		1	1	0	2019	2019
Idiopathic Pulmonary Fibrosis	C1800706	HIPK2	28996	Q9H2X6	homeodomain interacting protein kinase 2	Kinase	102	0.566	0.731	1	0.01		1	1	0	2013	2013
Idiopathic Pulmonary Fibrosis	C1800706	DCPS	28960	Q96C86	decapping enzyme, scavenger	Enzyme	90	0.612	0.538	2.4654e-07	0.01		1	1	0	2017	2017
Idiopathic Pulmonary Fibrosis	C1800706	GPX4	2879	P36969	glutathione peroxidase 4	Enzyme	201	0.516	0.808	4.7865e-05	0.01		1	1	0	2019	2019
Idiopathic Pulmonary Fibrosis	C1800706	GPT	2875	P24298	glutamic--pyruvic transaminase	Enzyme	511	0.403	0.923	3.5945e-19	0.01		1	1	0	2017	2017
Idiopathic Pulmonary Fibrosis	C1800706	TMOD3	29766	Q9NYL9	tropomodulin 3	Cellular structure	14	0.78	0.154	0.06636	0.01		1	1	0	2010	2010
Idiopathic Pulmonary Fibrosis	C1800706	EEF2K	29904	O00418	eukaryotic elongation factor 2 kinase	Kinase	52	0.641	0.385	8.3628e-20	0.01		1	1	0	2018	2018
Idiopathic Pulmonary Fibrosis	C1800706	HGFAC	3083	Q04756	HGF activator	Enzyme	67	0.628	0.462	1.9843e-08	0.01		1	1	0	2018	2018
Idiopathic Pulmonary Fibrosis	C1800706	ADGRE2	30817	Q9UHX3	adhesion G protein-coupled receptor E2	G-protein coupled receptor	86	0.581	0.615	2.7615e-28	0.01		1	1	0	2018	2018
Idiopathic Pulmonary Fibrosis	C1800706	HFE	3077	Q30201	homeostatic iron regulator		415	0.436	0.846	2.5587e-08	0.01		1	1	2	2015	2015
Idiopathic Pulmonary Fibrosis	C1800706	HDAC2	3066	Q92769	histone deacetylase 2	Epigenetic regulator	257	0.476	0.846	0.99997	0.01		1	1	0	2019	2019
Idiopathic Pulmonary Fibrosis	C1800706	HBE1	3046	P02100	hemoglobin subunit epsilon 1		41	0.686	0.269	0.019963	0.01		1	1	0	2019	2019
Idiopathic Pulmonary Fibrosis	C1800706	ANXA2	302	P07355	annexin A2		294	0.453	0.808	9.7728e-05	0.01		1	1	0	2017	2017
Idiopathic Pulmonary Fibrosis	C1800706	ANXA1	301	P04083	annexin A1		336	0.442	0.885	1.2009e-07	0.01		1	1	0	2008	2008
Idiopathic Pulmonary Fibrosis	C1800706	TBX21	30009	Q9UL17	T-box transcription factor 21	Transcription factor	124	0.541	0.808	0.99636	0.01		1	1	0	2019	2019
Idiopathic Pulmonary Fibrosis	C1800706	ARMH1	339541	Q6PIY5	armadillo like helical domain containing 1		111	0.553	0.692	1.6479e-05	0.01		1	1	0	2003	2003
Idiopathic Pulmonary Fibrosis	C1800706	RSPO2	340419	Q6UXX9	R-spondin 2		113	0.558	0.577	0.024608	0.01		1	1	0	2018	2018
Idiopathic Pulmonary Fibrosis	C1800706	LAMA3	3909	Q16787	laminin subunit alpha 3	Enzyme modulator	110	0.576	0.731	8.8349e-46	0.01		1	1	0	2018	2018
Idiopathic Pulmonary Fibrosis	C1800706	RND3	390	P61587	Rho family GTPase 3	Enzyme modulator	46	0.656	0.385	0.96682	0.01		1	1	0	2018	2018
Idiopathic Pulmonary Fibrosis	C1800706	L1CAM	3897	P32004	L1 cell adhesion molecule		289	0.475	0.769	1	0.01		1	1	0	2010	2010
Idiopathic Pulmonary Fibrosis	C1800706	LIN28B	389421	Q6ZN17	lin-28 homolog B		126	0.556	0.654	0.55513	0.01		1	1	0	2016	2016
Idiopathic Pulmonary Fibrosis	C1800706	CCL4L1	388372	P13236;Q8NHW4	C-C motif chemokine ligand 4 like 1		135	0.534	0.885	0.33576	0.01		1	1	0	2009	2009
Idiopathic Pulmonary Fibrosis	C1800706	RHOA	387	P61586	ras homolog family member A	Enzyme modulator	193	0.502	0.808	0.60405	0.01		1	1	0	2006	2006
Idiopathic Pulmonary Fibrosis	C1800706	KRT8	3856	P05787	keratin 8		166	0.517	0.654	2.36e-08	0.01		1	1	0	1998	1998
Idiopathic Pulmonary Fibrosis	C1800706	KRT7	3855	P08729	keratin 7		287	0.463	0.808	3.0861e-12	0.01		1	1	0	2000	2000
Idiopathic Pulmonary Fibrosis	C1800706	RPSA	3921	P08865	ribosomal protein SA	Nucleic acid binding	221	0.485	0.769	0.93037	0.01		1	1	0	2003	2003
Idiopathic Pulmonary Fibrosis	C1800706	LDHA	3939	P00338	lactate dehydrogenase A	Enzyme	185	0.507	0.808	0.069173	0.01		1	1	0	2018	2018
Idiopathic Pulmonary Fibrosis	C1800706	LPA	4018	P08519	lipoprotein(a)	Enzyme	340	0.444	0.769	6.5917e-89	0.01		1	1	0	2010	2010
Idiopathic Pulmonary Fibrosis	C1800706	LOXL1	4016	Q08397	lysyl oxidase like 1		93	0.59	0.615	0.88677	0.01		1	1	0	2017	2017
Idiopathic Pulmonary Fibrosis	C1800706	LINC00960	401074		long intergenic non-protein coding RNA 960		1	1	0.038		0.01		1	1	0	2019	2019
Idiopathic Pulmonary Fibrosis	C1800706	FENDRR	400550		FOXF1 adjacent non-coding developmental regulatory RNA		40	0.653	0.577		0.01		1	1	0	2019	2019
Idiopathic Pulmonary Fibrosis	C1800706	LGALS7	3963	P47929	galectin 7	Signaling	73	0.599	0.769	0.14567	0.01		1	1	0	2019	2019
Idiopathic Pulmonary Fibrosis	C1800706	LGALS3	3958	P17931	galectin 3	Signaling	557	0.392	0.846	2.3207e-05	0.01		1	1	0	2014	2014
Idiopathic Pulmonary Fibrosis	C1800706	LGALS1	3956	P09382	galectin 1	Signaling	362	0.435	0.846	0.004488	0.01		1	1	0	2020	2020
Idiopathic Pulmonary Fibrosis	C1800706	LEP	3952	P41159	leptin		931	0.349	0.846	0.46491	0.01		1	1	0	2019	2019
Idiopathic Pulmonary Fibrosis	C1800706	KRT5	3852	P13647	keratin 5		203	0.512	0.731	0.64172	0.01		1	1	0	2017	2017
Idiopathic Pulmonary Fibrosis	C1800706	KRAS	3845	P01116	KRAS proto-oncogene, GTPase	Enzyme modulator	1213	0.32	0.923	0.00078803	0.01		1	1	0	2002	2002
Idiopathic Pulmonary Fibrosis	C1800706	AQP1	358	P29972	aquaporin 1 (Colton blood group)	Ion channel	268	0.467	0.885	2.5697e-07	0.01		1	1	0	2018	2018
Idiopathic Pulmonary Fibrosis	C1800706	CXCR1	3577	P25024	C-X-C motif chemokine receptor 1	G-protein coupled receptor	167	0.508	0.769	3.0337e-07	0.01		1	1	0	2000	2000
Idiopathic Pulmonary Fibrosis	C1800706	IL6ST	3572	P40189	interleukin 6 signal transducer	Signaling	260	0.475	0.808	0.99978	0.01		1	1	0	2003	2003
Idiopathic Pulmonary Fibrosis	C1800706	IL6R	3570	P08887	interleukin 6 receptor	Signaling	261	0.471	0.846	3.1681e-05	0.01		1	1	0	2016	2016
Idiopathic Pulmonary Fibrosis	C1800706	FASLG	356	P48023	Fas ligand	Signaling	398	0.43	0.885	0.18345	0.01		1	1	0	1999	1999
Idiopathic Pulmonary Fibrosis	C1800706	IL2	3558	P60568	interleukin 2		950	0.336	0.885	0.47968	0.01		1	1	0	2006	2006
Idiopathic Pulmonary Fibrosis	C1800706	IGFBP2	3485	P18065	insulin like growth factor binding protein 2	Enzyme modulator	241	0.478	0.769	0.11898	0.01		1	1	0	2017	2017
Idiopathic Pulmonary Fibrosis	C1800706	IGF1R	3480	P08069	insulin like growth factor 1 receptor	Kinase	556	0.399	0.885	0.96799	0.01		1	1	0	1995	1995
Idiopathic Pulmonary Fibrosis	C1800706	ITGA2	3673	P17301	integrin subunit alpha 2		166	0.522	0.731	6.2805e-11	0.01		1	1	0	2012	2012
Idiopathic Pulmonary Fibrosis	C1800706	ITGA5	3678	P08648	integrin subunit alpha 5		145	0.524	0.769	0.42455	0.01		1	1	0	2017	2017
Idiopathic Pulmonary Fibrosis	C1800706	ARG1	383	P05089	arginase 1	Enzyme	273	0.476	0.846	0.00035944	0.01		1	1	0	2006	2006
Idiopathic Pulmonary Fibrosis	C1800706	KNG1	3827	P01042	kininogen 1	Enzyme modulator	279	0.481	0.885	3.2071e-10	0.01		1	1	0	2018	2018
Idiopathic Pulmonary Fibrosis	C1800706	KIT	3815	P10721	KIT proto-oncogene, receptor tyrosine kinase	Kinase	715	0.366	0.808	0.98087	0.01		1	1	0	2017	2017
Idiopathic Pulmonary Fibrosis	C1800706	KCNMA1	3778	Q12791	potassium calcium-activated channel subfamily M alpha 1	Ion channel	205	0.518	0.846	0.99731	0.01		1	1	0	2020	2020
Idiopathic Pulmonary Fibrosis	C1800706	JUND	3727	P17535	JunD proto-oncogene, AP-1 transcription factor subunit	Transcription factor	242	0.475	0.808	0.70054	0.01		1	1	0	2019	2019
Idiopathic Pulmonary Fibrosis	C1800706	JUNB	3726	P17275	JunB proto-oncogene, AP-1 transcription factor subunit	Transcription factor	264	0.467	0.769	0.86299	0.01		1	1	0	2019	2019
Idiopathic Pulmonary Fibrosis	C1800706	ITK	3702	Q08881	IL2 inducible T cell kinase	Kinase	117	0.555	0.769	3.1402e-08	0.01		1	1	0	2013	2013
Idiopathic Pulmonary Fibrosis	C1800706	ITGB8	3696	P26012	integrin subunit beta 8	Receptor	51	0.65	0.462	0.99767	0.01		1	1	0	2012	2012
Idiopathic Pulmonary Fibrosis	C1800706	LTA4H	4048	P09960	leukotriene A4 hydrolase		63	0.617	0.654	2.9568e-08	0.01		1	1	0	2017	2017
