# Supplementary material for: Investigation of the Pharmacological Effect and Mechanism of Jinbei Oral Liquid in the Treatment of Idiopathic Pulmonary Fibrosis Using Network Pharmacology and Experimental Validation
Source: Front Pharmacol. 2022 Jun 15;13:919388. doi: 10.3389/fphar.2022.919388 (PMC9240387; doi:10.3389/fphar.2022.919388)
Supplement: Supplementary file 4 [file Table1.XLSX]

## Sheet: Sheet1
drug and active components of JBOL
Drug	Mol ID	Molecule Name	MW	AlogP	Hdon	Hacc	OB (%)	Caco-2	BBB	DL	FASA-	HL
Astragali Radix, AR	MOL000436	(Z)-1-(2,4-dihydroxyphenyl)-3-(4-hydroxyphenyl)prop-2-en-1-one	256.27	2.9	3	4	87.51	0.2	-0.48	0.15	0	20.28
Astragali Radix, AR	MOL000378	7-O-methylisomucronulatol	316.38	3.38	1	5	74.69	1.08	0.84	0.3	0	2.98
Astragali Radix, AR	MOL000392	formononetin	268.28	2.58	1	4	69.67	0.78	0.02	0.21	0	17.04
Astragali Radix, AR	MOL000380	(6aR,11aR)-9,10-dimethoxy-6a,11a-dihydro-6H-benzofurano[3,2-c]chromen-3-ol	300.33	2.64	1	5	64.26	0.93	0.55	0.42	0	8.49
Astragali Radix, AR	MOL000211	Mairin	456.78	6.52	2	3	55.38	0.73	0.22	0.78	0.26	8.87
Astragali Radix, AR	MOL000371	3,9-di-O-methylnissolin	314.36	2.89	0	5	53.74	1.18	0.63	0.48	0	9
Astragali Radix, AR	MOL000239	Jaranol	314.31	2.09	2	6	50.83	0.61	-0.22	0.29	0.29	15.5
Astragali Radix, AR	MOL000354	isorhamnetin	316.28	1.76	4	7	49.6	0.31	-0.54	0.31	0.32	14.34
Astragali Radix, AR	MOL000417	Calycosin	284.28	2.32	2	5	47.75	0.52	-0.43	0.24	0	17.1
Astragali Radix, AR	MOL000098	quercetin	302.25	1.5	5	7	46.43	0.05	-0.77	0.28	0.38	14.4
Astragali Radix, AR	MOL000432	linolenic acid	278.48	5.95	1	2	45.01	1.21	0.84	0.15	0	5.54
Astragali Radix, AR	MOL000131	EIC	280.5	6.39	1	2	41.9	1.16	0.9	0.14	0.25	7.5
Astragali Radix, AR	MOL000422	kaempferol	286.25	1.77	4	6	41.88	0.26	-0.55	0.24	0	14.74
Astragali Radix, AR	MOL000296	hederagenin	414.79	8.08	1	1	36.91	1.32	0.96	0.75	0	5.35
Astragali Radix, AR	MOL000387	Bifendate	418.38	2.56	0	10	31.1	0.15	-0.06	0.67	0	17.96
Astragali Radix, AR	MOL000295	alexandrin	576.95	6.34	4	6	20.63	-0.2	-0.81	0.63	0
Codonopsis Radix, CR	MOL000045	atractylenolide iii	248.35	2.93	1	3	68.11	0.75	0.63	0.17	0	7.17
Codonopsis Radix, CR	MOL002140	Perlolyrine	264.3	3.2	2	3	65.95	0.88	0.15	0.27	0.21	12.62
Codonopsis Radix, CR	MOL001160	2-methoxyfuranodiene	246.38	3.94	0	2	53.58	1.45	1.51	0.13	0.21	-2.5
Codonopsis Radix, CR	MOL008400	glycitein	284.28	2.32	2	5	50.48	0.56	-0.29	0.24	0.3	16.32
Codonopsis Radix, CR	MOL008397	Daturilin	436.64	4.34	0	4	50.37	0.61	0.06	0.77	0.32	5.73
Codonopsis Radix, CR	MOL000044	atractylenolideII	232.35	3.57	0	2	47.5	1.3	1.37	0.15	0	7.21
Codonopsis Radix, CR	MOL008395	Codonopsine	267.36	1.07	2	5	45.83	-0.04	-0.43	0.13	0.25	-0.72
Codonopsis Radix, CR	MOL003036	ZINC03978781	412.77	7.64	1	1	43.83	1.32	0.96	0.76	0	5.79
Codonopsis Radix, CR	MOL000449	Stigmasterol	412.77	7.64	1	1	43.83	1.44	1	0.76	0.22	5.57
Codonopsis Radix, CR	MOL002879	Diop	390.62	7.44	0	4	43.59	0.79	0.26	0.39	0.28	3.6
Codonopsis Radix, CR	MOL001006	poriferasta-7,22E-dien-3beta-ol	412.77	7.64	1	1	42.98	1.45	1.11	0.76	0.21	5.48
Codonopsis Radix, CR	MOL003896	7-Methoxy-2-methyl isoflavone	266.31	3.36	0	3	42.56	1.16	0.56	0.2	0.33	16.89
Codonopsis Radix, CR	MOL001641	METHYL LINOLEATE	294.53	6.64	0	2	41.93	1.44	1.08	0.17	0.21	6.05
Codonopsis Radix, CR	MOL000131	EIC	280.5	6.39	1	2	41.9	1.16	0.9	0.14	0.25	7.5
Codonopsis Radix, CR	MOL008393	7-(beta-Xylosyl)cephalomannine_qt	830.02	3.21	4	14	38.33	-0.87	-1.59	0.29	0	5.97
Codonopsis Radix, CR	MOL000006	luteolin	286.25	2.07	4	6	36.16	0.19	-0.84	0.25	0.39	15.94
Codonopsis Radix, CR	MOL007059	3-beta-Hydroxymethyllenetanshiquinone	294.32	3.16	1	4	32.16	0.38	-0.48	0.41	0.36	22.51
Codonopsis Radix, CR	MOL003767	tectorigenin	300.28	2.05	3	6	28.41	0.52	-0.37	0.27	0.28
Codonopsis Radix, CR	MOL003766	Shekanin	462.44	0.14	6	11	25.1	-0.89	-1.85	0.79	0.28
Codonopsis Radix, CR	MOL008380	tangshenoside I_qt	354.39	1.29	3	8	23.58	-0.3	-0.73	0.3	0
Codonopsis Radix, CR	MOL000008	apigenin	270.25	2.33	3	5	23.06	0.43	-0.61	0.21	0.41
Codonopsis Radix, CR	MOL004623	Encecalin	232.3	2.34	0	3	21.36	1.17	1	0.11	0.28
Glehniae Radix, GR	MOL001944	Marmesin	246.28	2.03	1	4	50.28	0.52	0.07	0.18	0.3	-0.09
Glehniae Radix, GR	MOL000098	quercetin	302.25	1.5	5	7	46.43	0.05	-0.77	0.28	0.38	14.4
Glehniae Radix, GR	MOL000449	Stigmasterol	412.77	7.64	1	1	43.83	1.44	1	0.76	0.22	5.57
Glehniae Radix, GR	MOL000131	EIC	280.5	6.39	1	2	41.9	1.16	0.9	0.14	0.25	7.5
Glehniae Radix, GR	MOL001951	Bergaptin	338.43	5.48	0	4	41.73	1.12	0.7	0.42	0.28	2.06
Glehniae Radix, GR	MOL000358	beta-sitosterol	414.79	8.08	1	1	36.91	1.32	0.99	0.75	0.23	5.36
Glehniae Radix, GR	MOL001939	Alloisoimperatorin	270.3	3.79	1	4	34.8	0.9	0.43	0.22	0.26	-1.61
Glehniae Radix, GR	MOL001941	Ammidin	270.3	3.65	0	4	34.55	1.13	0.92	0.22	0.28	-1.35
Glehniae Radix, GR	MOL001956	Cnidilin	300.33	3.64	0	5	32.69	1.03	0.52	0.28	0.23	-1.33
Glehniae Radix, GR	MOL000357	Sitogluside	576.95	6.34	4	6	20.63	-0.14	-0.93	0.62	0.23
Radix et Rhizoma Salviae Miltiorrhizae, RM	MOL007148	shanzhiside methyl ester_qt	244.27	-1.51	3	6	109.77	-1.05	-3.18	0.12	0.26	7.74
Radix et Rhizoma Salviae Miltiorrhizae, RM	MOL007050	2-(4-hydroxy-3-methoxyphenyl)-5-(3-hydroxypropyl)-7-methoxy-3-benzofurancarboxaldehyde	356.4	3.58	2	6	62.78	0.35	-0.73	0.4	0.24	7.89
Radix et Rhizoma Salviae Miltiorrhizae, RM	MOL000569	digallate	322.24	1.53	6	9	61.85	-0.76	-1.52	0.26	0.43	5.29
Radix et Rhizoma Salviae Miltiorrhizae, RM	MOL007082	Danshenol A	336.41	2.01	1	4	56.97	0.33	-0.01	0.52	0.34	5.15
Radix et Rhizoma Salviae Miltiorrhizae, RM	MOL007088	cryptotanshinone	296.39	3.44	0	3	52.34	0.95	0.51	0.4	0.29	17.3
Radix et Rhizoma Salviae Miltiorrhizae, RM	MOL007094	danshenspiroketallactone	282.36	3.24	0	3	50.43	0.88	0.51	0.31	0.34	15.19
Radix et Rhizoma Salviae Miltiorrhizae, RM	MOL007154	tanshinone iia	294.37	4.66	0	3	49.89	1.05	0.7	0.4	0.31	23.56
Radix et Rhizoma Salviae Miltiorrhizae, RM	MOL001659	Poriferasterol	412.77	7.64	1	1	43.83	1.44	1.03	0.76	0.22	5.34
Radix et Rhizoma Salviae Miltiorrhizae, RM	MOL002651	Dehydrotanshinone II A	292.35	4.22	0	3	43.76	1.02	0.52	0.4	0.33	23.71
Radix et Rhizoma Salviae Miltiorrhizae, RM	MOL000131	EIC	280.5	6.39	1	2	41.9	1.16	0.9	0.14	0.25	7.5
Radix et Rhizoma Salviae Miltiorrhizae, RM	MOL007041	2-isopropyl-8-methylphenanthrene-3,4-dione	264.34	4.16	0	2	40.86	1.23	0.81	0.23	0.43	14.89
Radix et Rhizoma Salviae Miltiorrhizae, RM	MOL002776	Baicalin	446.39	0.64	6	11	40.12	-0.85	-1.74	0.75	0.36	17.36
Radix et Rhizoma Salviae Miltiorrhizae, RM	MOL007093	dan-shexinkum d	336.41	2.83	1	4	38.88	0.67	-0.15	0.55	0.35	30
Radix et Rhizoma Salviae Miltiorrhizae, RM	MOL001601	1,2,5,6-tetrahydrotanshinone	280.34	2.98	0	3	38.75	0.96	0.39	0.36	0.33	18.05
Radix et Rhizoma Salviae Miltiorrhizae, RM	MOL000006	luteolin	286.25	2.07	4	6	36.16	0.19	-0.84	0.25	0.39	15.94
Radix et Rhizoma Salviae Miltiorrhizae, RM	MOL002222	sugiol	300.48	4.99	1	2	36.11	1.14	0.7	0.28	0.27	14.62
Radix et Rhizoma Salviae Miltiorrhizae, RM	MOL007049	4-methylenemiltirone	266.36	4.33	0	2	34.35	1.25	0.87	0.23	0.38	14.6
Radix et Rhizoma Salviae Miltiorrhizae, RM	MOL000675	oleic acid	282.52	6.84	1	2	33.13	1.17	0.78	0.14	0.2	4.99
Radix et Rhizoma Salviae Miltiorrhizae, RM	MOL007059	3-beta-Hydroxymethyllenetanshiquinone	294.32	3.16	1	4	32.16	0.38	-0.48	0.41	0.36	22.51
Radix et Rhizoma Salviae Miltiorrhizae, RM	MOL007145	salviolone	268.38	4.05	1	2	31.72	1.04	0.72	0.24	0.36	0.33
Radix et Rhizoma Salviae Miltiorrhizae, RM	MOL007157	tanshinone i	276.3	4.08	0	3	29.27	1.05	0.53	0.36	0.41
Radix et Rhizoma Salviae Miltiorrhizae, RM	MOL000263	oleanolic acid	456.78	6.42	2	3	29.02	0.59	0.07	0.76	0.25
Radix et Rhizoma Salviae Miltiorrhizae, RM	MOL007054	(4bS,8aS,10S)-10-hydroxy-2-isopropyl-4b,8,8-trimethyl-5,6,7,8a,9,10-hexahydrophenanthrene-3,4-dione	316.48	3.6	1	3	26.25	0.41	-0.06	0.31	0.31
Radix et Rhizoma Salviae Miltiorrhizae, RM	MOL007038	Dehydromiltirone	280.39	4.29	0	2	24.57	1.14	0.74	0.26	0.36
Radix et Rhizoma Salviae Miltiorrhizae, RM	MOL000008	apigenin	270.25	2.33	3	5	23.06	0.43	-0.61	0.21	0.41
Radix et Rhizoma Salviae Miltiorrhizae, RM	MOL000476	Physcion	284.28	2.74	2	5	22.29	0.52	-0.4	0.27	0
Radix et Rhizoma Salviae Miltiorrhizae, RM	MOL007067	Przewaquinone A	310.37	3.57	1	4	21.91	0.38	-0.38	0.45	0.28
Radix et Rhizoma Salviae Miltiorrhizae, RM	MOL007065	przewalskin c	330.51	5.02	2	3	20.34	1.07	0.69	0.35	0.23
Angelicae Sinensis Radix, AS	MOL008259	2,6-di(phenyl)thiopyran-4-thione	280.43	4.62	0	0	69.13	1.74	1.29	0.15	0.58	6.76
Angelicae Sinensis Radix, AS	MOL002033	cis-Thujopsene	204.39	4.08	0	0	56.43	1.84	2.24	0.12	0.25	-1.45
Angelicae Sinensis Radix, AS	MOL000449	Stigmasterol	412.77	7.64	1	1	43.83	1.44	1	0.76	0.22	5.57
Angelicae Sinensis Radix, AS	MOL000358	beta-sitosterol	414.79	8.08	1	1	36.91	1.32	0.99	0.75	0.23	5.36
Angelicae Sinensis Radix, AS	MOL000357	Sitogluside	576.95	6.34	4	6	20.63	-0.14	-0.93	0.62	0.23
Rhizoma Chuanxiong, RC	MOL001390	49070_FLUKA	222.41	3.2	1	1	85.51	1.29	1.46	0.12	0.24	12.06
Rhizoma Chuanxiong, RC	MOL002150	1-Acetyl-beta-carboline	210.25	2.34	1	2	67.12	1.18	0.81	0.13	0.29	23.47
Rhizoma Chuanxiong, RC	MOL002140	Perlolyrine	264.3	3.2	2	3	65.95	0.88	0.15	0.27	0.21	12.62
Rhizoma Chuanxiong, RC	MOL002096	(+)-ALPHA-FUNEBRENE	204.39	4.12	0	0	52.87	1.79	2.08	0.1	0.23	4.89
Rhizoma Chuanxiong, RC	MOL002157	wallichilide	412.57	4.82	0	5	42.31	0.82	0.73	0.71	0.24	6.85
Rhizoma Chuanxiong, RC	MOL001494	Mandenol	308.56	6.99	0	2	42	1.46	1.14	0.19	0.25	5.39
Rhizoma Chuanxiong, RC	MOL001641	METHYL LINOLEATE	294.53	6.64	0	2	41.93	1.44	1.08	0.17	0.21	6.05
Rhizoma Chuanxiong, RC	MOL000131	EIC	280.5	6.39	1	2	41.9	1.16	0.9	0.14	0.25	7.5
Rhizoma Chuanxiong, RC	MOL002135	Myricanone	356.45	4.1	2	5	40.6	0.67	-0.08	0.51	0.24	4.39
Rhizoma Chuanxiong, RC	MOL000359	sitosterol	414.79	8.08	1	1	36.91	1.32	0.87	0.75	0.22	5.37
Rhizoma Chuanxiong, RC	MOL000675	oleic acid	282.52	6.84	1	2	33.13	1.17	0.78	0.14	0.2	4.99
Rhizoma Chuanxiong, RC	MOL000357	Sitogluside	576.95	6.34	4	6	20.63	-0.14	-0.93	0.62	0.23
Lonicerae Japonicae Flos, LF	MOL003120	Loniceracetalide A_qt	298.37	0.59	1	6	89.38	-0.3	-0.37	0.17	0	2.51
Lonicerae Japonicae Flos, LF	MOL003006	(-)-(3R,8S,9R,9aS,10aS)-9-ethenyl-8-(beta-D-glucopyranosyloxy)-2,3,9,9a,10,10a-hexahydro-5-oxo-5H,8H-pyrano[4,3-d]oxazolo[3,2-a]pyridine-3-carboxylic acid_qt	281.29	-0.96	2	7	87.47	-0.55	-0.89	0.23	0	5.5
Lonicerae Japonicae Flos, LF	MOL003117	Ioniceracetalides B_qt	314.37	1	1	7	61.19	-0.09	-0.37	0.19	0	2.85
Lonicerae Japonicae Flos, LF	MOL003026	(3R,4aS,5R,6R)-6-hydroxy-3-methoxy-5-vinyl-4,4a,5,6-tetrahydro-3H-pyrano[5,4-c]pyran-1-one	226.25	-0.04	1	5	60.89	0.09	-0.19	0.1	0	3.33
Lonicerae Japonicae Flos, LF	MOL003111	Centauroside_qt	434.48	0.38	2	9	55.79	-0.84	-1.51	0.5	0	5.18
Lonicerae Japonicae Flos, LF	MOL003014	secologanic dibutylacetal_qt	384.57	3.58	1	6	53.65	0.34	-0.26	0.29	0	2.79
Lonicerae Japonicae Flos, LF	MOL000066	alloaromadedrene	204.39	4.22	0	0	53.46	1.83	2.1	0.1	0	12.51
Lonicerae Japonicae Flos, LF	MOL003095	5-hydroxy-7-methoxy-2-(3,4,5-trimethoxyphenyl)chromone	358.37	2.8	1	7	51.96	0.88	-0.21	0.41	0.17	15.98
Lonicerae Japonicae Flos, LF	MOL003128	dinethylsecologanoside	434.44	-0.79	4	12	48.46	-1.37	-1.69	0.48	0.24	3.18
Lonicerae Japonicae Flos, LF	MOL000098	quercetin	302.25	1.5	5	7	46.43	0.05	-0.77	0.28	0.38	14.4
Lonicerae Japonicae Flos, LF	MOL001398	Methyllinolenate	292.51	6.2	0	2	46.15	1.48	1.09	0.17	0.24	5.95
Lonicerae Japonicae Flos, LF	MOL001495	Ethyl linolenate	306.54	6.55	0	2	46.1	1.54	1.12	0.2	0.25	6.2
Lonicerae Japonicae Flos, LF	MOL002697	junipene	204.39	4.18	0	0	44.07	1.82	2.14	0.11	0.25	12.2
Lonicerae Japonicae Flos, LF	MOL003036	ZINC03978781	412.77	7.64	1	1	43.83	1.32	0.96	0.76	0	5.79
Lonicerae Japonicae Flos, LF	MOL000449	Stigmasterol	412.77	7.64	1	1	43.83	1.44	1	0.76	0.22	5.57
Lonicerae Japonicae Flos, LF	MOL001494	Mandenol	308.56	6.99	0	2	42	1.46	1.14	0.19	0.25	5.39
Lonicerae Japonicae Flos, LF	MOL001641	METHYL LINOLEATE	294.53	6.64	0	2	41.93	1.44	1.08	0.17	0.21	6.05
Lonicerae Japonicae Flos, LF	MOL003103	Methyl octadeca-8,11-dienoate	294.53	6.64	0	2	41.93	1.46	1.05	0.17	0.2	5.79
Lonicerae Japonicae Flos, LF	MOL000422	kaempferol	286.25	1.77	4	6	41.88	0.26	-0.55	0.24	0	14.74
Lonicerae Japonicae Flos, LF	MOL002914	Eriodyctiol (flavanone)	288.27	2.03	4	6	41.35	0.05	-0.66	0.24	0.39	15.88
Lonicerae Japonicae Flos, LF	MOL003043	(5Z,9Z)-6,10,14-trimethylpentadeca-5,9,13-trien-2-one	262.48	5.45	0	1	37.84	1.58	1.48	0.1	0.3	5.02
Lonicerae Japonicae Flos, LF	MOL002773	beta-carotene	536.96	12	0	0	37.18	2.25	1.52	0.58	0.33	4.36
Lonicerae Japonicae Flos, LF	MOL000358	beta-sitosterol	414.79	8.08	1	1	36.91	1.32	0.99	0.75	0.23	5.36
Lonicerae Japonicae Flos, LF	MOL000006	luteolin	286.25	2.07	4	6	36.16	0.19	-0.84	0.25	0.39	15.94
Lonicerae Japonicae Flos, LF	MOL003044	Chryseriol	300.28	2.32	3	6	35.85	0.39	-0.53	0.27	0.32	16.31
Lonicerae Japonicae Flos, LF	MOL000266	beta-Cubebene	204.39	4.22	0	0	32.81	1.83	2.02	0.11	0.25	6.59
Lonicerae Japonicae Flos, LF	MOL002003	(-)-Caryophyllene oxide	220.39	3.52	0	1	32.67	1.58	1.76	0.13	0.28	6.51
Lonicerae Japonicae Flos, LF	MOL001600	copaene	204.39	4.17	0	0	29.47	1.81	2.04	0.12	0.22
Lonicerae Japonicae Flos, LF	MOL003096	2-(3,4-dimethoxyphenyl)-5-hydroxy-7-methoxy-chromone	328.34	2.82	1	6	29.24	0.9	-0.06	0.34	0.22
Lonicerae Japonicae Flos, LF	MOL000263	oleanolic acid	456.78	6.42	2	3	29.02	0.59	0.07	0.76	0.25
Lonicerae Japonicae Flos, LF	MOL003119	Loniceracetalide A	460.53	-1.16	4	11	28.29	-1.31	-1.96	0.58	0.24
Lonicerae Japonicae Flos, LF	MOL002083	tricin	330.31	2.3	3	7	27.86	0.51	-0.6	0.34	0.27
Lonicerae Japonicae Flos, LF	MOL003097	Flavone der.	298.31	2.84	1	5	27.12	0.83	0.03	0.27	0.27
Lonicerae Japonicae Flos, LF	MOL003071	secologanoside	388.36	-3.64	4	11	26.92	-2.31	-2.91	0.37	0.1
Lonicerae Japonicae Flos, LF	MOL003018	SCG	388.41	-1.98	4	10	23.59	-1.58	-2.16	0.36	0.27
Lonicerae Japonicae Flos, LF	MOL000008	apigenin	270.25	2.33	3	5	23.06	0.43	-0.61	0.21	0.41
Lonicerae Japonicae Flos, LF	MOL003015	2H-Pyran-5-carboxylic acid, 4-(2,2-dimethoxyethyl)-3-ethenyl-2-(beta-D-glucopyranosyloxy)-3,4-dihydro-, methyl ester, (2S,3R,4S)-	434.49	-1.73	4	11	22.59	-1.25	-1.89	0.45	0.19
Lonicerae Japonicae Flos, LF	MOL003113	Dehydroxymorroniside	388.41	-2.25	4	10	20.69	-1.25	-2.03	0.46	0.25
Lonicerae Japonicae Flos, LF	MOL000357	Sitogluside	576.95	6.34	4	6	20.63	-0.14	-0.93	0.62	0.23
Lonicerae Japonicae Flos, LF	MOL003013	secologanic dibutylacetal	546.73	1.84	4	11	20.05	-0.97	-1.35	0.67	0
Fructus forsythia, FF	MOL003302	forsythidmethylester_qt	242.25	-0.29	2	6	121.84	-0.18	-0.45	0.12	0	9.39
Fructus forsythia, FF	MOL003330	(-)-Phillygenin	372.45	2.38	1	6	95.04	0.75	0.07	0.57	0.2	1.97
Fructus forsythia, FF	MOL003358	Euxanthone	228.21	2.43	2	4	92.98	0.68	0.15	0.16	0	15.53
Fructus forsythia, FF	MOL003306	ACon1_001697	372.45	2.38	1	6	85.12	0.76	0	0.57	0	2.12
Fructus forsythia, FF	MOL003322	FORSYTHINOL	372.45	2.38	1	6	81.25	0.59	-0.08	0.57	0.23	2.72
Fructus forsythia, FF	MOL003370	Onjixanthone I	302.3	2.65	1	6	79.16	0.84	0.04	0.3	0.2	14.86
Fructus forsythia, FF	MOL000791	bicuculline	367.38	2.83	0	7	69.67	0.72	0.02	0.88	0.33	15.83
Fructus forsythia, FF	MOL003283	(2R,3R,4S)-4-(4-hydroxy-3-methoxy-phenyl)-7-methoxy-2,3-dimethylol-tetralin-6-ol	360.44	2.25	4	6	66.51	-0.2	-1.17	0.39	0.23	1.26
Fructus forsythia, FF	MOL003308	(+)-pinoresinol monomethyl ether-4-D-beta-glucoside_qt	372.45	2.38	1	6	61.2	0.7	0.12	0.57	0	2.9
Fructus forsythia, FF	MOL000211	Mairin	456.78	6.52	2	3	55.38	0.73	0.22	0.78	0.26	8.87
Fructus forsythia, FF	MOL003295	(+)-pinoresinol monomethyl ether	372.45	2.38	1	6	53.08	0.69	0	0.57	0	3.02
Fructus forsythia, FF	MOL003290	(3R,4R)-3,4-bis[(3,4-dimethoxyphenyl)methyl]oxolan-2-one	386.48	3.97	0	6	52.3	0.78	0.17	0.48	0.23	3.07
Fructus forsythia, FF	MOL003360	Norlapachol	228.26	2.41	1	3	46.99	0.63	0.38	0.11	0.43	15.53
Fructus forsythia, FF	MOL003300	forsythide_qt	228.22	-0.51	3	6	46.6	-0.92	-1.3	0.1	0	4.05
Fructus forsythia, FF	MOL000098	quercetin	302.25	1.5	5	7	46.43	0.05	-0.77	0.28	0.38	14.4
Fructus forsythia, FF	MOL003347	hyperforin	536.87	8.62	1	4	44.03	0.87	0.4	0.6	0	2.15
Fructus forsythia, FF	MOL000422	kaempferol	286.25	1.77	4	6	41.88	0.26	-0.55	0.24	0	14.74
Fructus forsythia, FF	MOL000358	beta-sitosterol	414.79	8.08	1	1	36.91	1.32	0.99	0.75	0.23	5.36
Fructus forsythia, FF	MOL003305	PHILLYRIN	534.61	0.48	4	11	36.4	-0.79	-1.25	0.86	0.2	3.12
Fructus forsythia, FF	MOL000006	luteolin	286.25	2.07	4	6	36.16	0.19	-0.84	0.25	0.39	15.94
Fructus forsythia, FF	MOL000522	arctiin	534.61	1.81	4	11	34.45	-0.73	-1.5	0.84	0.24	1.41
Fructus forsythia, FF	MOL003315	3beta-Acetyl-20,25-epoxydammarane-24alpha-ol	502.86	6.04	1	4	33.07	0.75	0.24	0.79	0.22	7.82
Fructus forsythia, FF	MOL000173	wogonin	284.28	2.59	2	5	30.68	0.79	0.04	0.23	0.32	17.75
Fructus forsythia, FF	MOL000702	Guajavarin	434.38	-0.08	7	11	29.65	-1.34	-2.04	0.7	0.34
Fructus forsythia, FF	MOL000263	oleanolic acid	456.78	6.42	2	3	29.02	0.59	0.07	0.76	0.25
Fructus forsythia, FF	MOL003292	(+)-epipinoresinol-4'-O-D-glucoside	520.58	0.23	5	11	25.56	-0.88	-1.8	0.89	0.22
Fructus forsythia, FF	MOL003296	[(2R,3S,4S,5R,6R)-3,4,5-trihydroxy-6-[2-(1-hydroxy-4-oxo-1-cyclohexa-2,5-dienyl)ethoxy]oxan-2-yl]methyl 2-(4-hydroxyphenyl)acetate	450.48	-0.4	5	10	21.94	-1.59	-2.34	0.64	0.36
Fructus forsythia, FF	MOL003354	(2R,3R,4R)-2-(3,4-dihydroxyphenyl)chroman-3,4,5,7-tetrol	306.29	1.09	6	7	20.73	-0.36	-0.89	0.27	0.34
Fructus forsythia, FF	MOL000357	Sitogluside	576.95	6.34	4	6	20.63	-0.14	-0.93	0.62	0.23
Scutellariae Radix, SR	MOL002934	NEOBAICALEIN	374.37	2.54	2	8	104.34	0.74	-0.19	0.44	0.18	16.5
Scutellariae Radix, SR	MOL002932	Panicolin	314.31	2.57	2	6	76.26	0.84	0.31	0.29	0.24	16.78
Scutellariae Radix, SR	MOL012246	5,7,4'-trihydroxy-8-methoxyflavanone	302.3	2.28	3	6	74.24	0.37	-0.43	0.26	0.31	16.85
Scutellariae Radix, SR	MOL002927	Skullcapflavone II	374.37	2.54	2	8	69.51	0.68	-0.07	0.44	0.2	16.14
Scutellariae Radix, SR	MOL002937	DIHYDROOROXYLIN	286.3	2.55	2	5	66.06	0.67	0.13	0.23	0.31	17.17
Scutellariae Radix, SR	MOL000676	DBP	278.38	4.2	0	4	64.54	0.8	0.56	0.13	0.34	5.41
Scutellariae Radix, SR	MOL000612	(-)-alpha-cedrene	204.39	4.12	0	0	55.56	1.81	2.16	0.1	0.24	4.82
Scutellariae Radix, SR	MOL000228	(2R)-7-hydroxy-5-methoxy-2-phenylchroman-4-one	270.3	2.82	1	4	55.23	0.87	0.26	0.2	0.34	17.02
Scutellariae Radix, SR	MOL002573	β-patchoulene	204.39	4.32	0	0	50.69	1.79	2.16	0.11	0.22	14.26
Scutellariae Radix, SR	MOL002915	Salvigenin	328.34	2.82	1	6	49.07	0.86	-0.03	0.33	0.21	15.87
Scutellariae Radix, SR	MOL003568	Patchoulene	204.39	4.32	0	0	49.06	1.82	2.17	0.11	0	14.1
Scutellariae Radix, SR	MOL000073	ent-Epicatechin	290.29	1.92	5	6	48.96	0.02	-0.64	0.24	0.34	0.63
Scutellariae Radix, SR	MOL011081	Linolenic acid methyl ester	292.51	6.2	0	2	46.15	1.51	1.18	0.17	0.23	5.9
Scutellariae Radix, SR	MOL002917	5,2',6'-Trihydroxy-7,8-dimethoxyflavone	330.31	2.3	3	7	45.05	0.48	-0.11	0.33	0.25	16.37
Scutellariae Radix, SR	MOL008206	Moslosooflavone	298.31	2.84	1	5	44.09	1.01	0.54	0.25	0.26	17.02
Scutellariae Radix, SR	MOL000449	Stigmasterol	412.77	7.64	1	1	43.83	1.44	1	0.76	0.22	5.57
Scutellariae Radix, SR	MOL001490	bis[(2S)-2-ethylhexyl] benzene-1,2-dicarboxylate	390.62	7.57	0	4	43.59	0.98	0.68	0.35	0.28	3.02
Scutellariae Radix, SR	MOL002879	Diop	390.62	7.44	0	4	43.59	0.79	0.26	0.39	0.28	3.6
Scutellariae Radix, SR	MOL002897	epiberberine	336.39	3.45	0	4	43.09	1.17	0.4	0.78	0.19	6.1
Scutellariae Radix, SR	MOL001889	Methyl linolelaidate	294.53	6.64	0	2	41.93	1.46	1.11	0.17	0.2	5.78
Scutellariae Radix, SR	MOL000131	EIC	280.5	6.39	1	2	41.9	1.16	0.9	0.14	0.25	7.5
Scutellariae Radix, SR	MOL002928	oroxylin a	284.28	2.59	2	5	41.37	0.76	0.13	0.23	0.29	17.15
Scutellariae Radix, SR	MOL002914	Eriodyctiol (flavanone)	288.27	2.03	4	6	41.35	0.05	-0.66	0.24	0.39	15.88
Scutellariae Radix, SR	MOL002910	Carthamidin	288.27	2.03	4	6	41.15	0.16	-0.42	0.24	0.36	15.81
Scutellariae Radix, SR	MOL002913	Dihydrobaicalin_qt	272.27	2.3	3	5	40.04	0.56	0.18	0.21	0.36	16.13
Scutellariae Radix, SR	MOL000525	Norwogonin	270.25	2.33	3	5	39.4	0.6	-0.17	0.21	0.39	16.93
Scutellariae Radix, SR	MOL010415	11,13-Eicosadienoic acid, methyl ester	322.59	7.55	0	2	39.28	1.46	1.24	0.23	0.21	5.44
Scutellariae Radix, SR	MOL012266	rivularin	344.34	2.55	2	7	37.94	0.65	-0.13	0.37	0.21	16.25
Scutellariae Radix, SR	MOL002925	5,7,2',6'-Tetrahydroxyflavone	286.25	2.07	4	6	37.01	0.18	-0.56	0.24	0.38	18
Scutellariae Radix, SR	MOL000358	beta-sitosterol	414.79	8.08	1	1	36.91	1.32	0.99	0.75	0.23	5.36
Scutellariae Radix, SR	MOL000359	sitosterol	414.79	8.08	1	1	36.91	1.32	0.87	0.75	0.22	5.37
Scutellariae Radix, SR	MOL005272	13-Tetradecenyl acetate	254.46	5.52	0	2	36.76	1.36	1.06	0.1	0.2	5.71
Scutellariae Radix, SR	MOL012245	5,7,4'-trihydroxy-6-methoxyflavanone	302.3	2.28	3	6	36.63	0.43	-0.32	0.27	0.28	16.12
Scutellariae Radix, SR	MOL002933	5,7,4'-Trihydroxy-8-methoxyflavone	300.28	2.32	3	6	36.56	0.46	-0.4	0.27	0.31	16.93
Scutellariae Radix, SR	MOL001689	acacetin	284.28	2.59	2	5	34.97	0.67	-0.05	0.24	0.35	17.25
Scutellariae Radix, SR	MOL001818	Methyl palmitelaidate	268.49	6.17	0	2	34.61	1.4	1.22	0.12	0.17	5.58
Scutellariae Radix, SR	MOL002909	5,7,2,5-tetrahydroxy-8,6-dimethoxyflavone	376.34	2.02	4	9	33.82	0.35	-0.59	0.45	0.19	15.94
Scutellariae Radix, SR	MOL002714	baicalein	270.25	2.33	3	5	33.52	0.63	-0.05	0.21	0.36	16.25
Scutellariae Radix, SR	MOL000552	5,2'-Dihydroxy-6,7,8-trimethoxyflavone	344.34	2.55	2	7	31.71	0.93	0	0.35	0.22	16.47
Scutellariae Radix, SR	MOL000173	wogonin	284.28	2.59	2	5	30.68	0.79	0.04	0.23	0.32	17.75
Scutellariae Radix, SR	MOL001458	coptisine	320.34	3.25	0	4	30.67	1.21	0.32	0.86	0.26	9.33
Scutellariae Radix, SR	MOL002935	Baicalin	460.42	0.84	6	11	29.53	-1.1	-1.97	0.77	0.37
Scutellariae Radix, SR	MOL012240	2',3',5,7-tetrahydroxyflavone	286.25	2.07	4	6	25.75	0.36	-0.6	0.24	0.38
Scutellariae Radix, SR	MOL000008	apigenin	270.25	2.33	3	5	23.06	0.43	-0.61	0.21	0.41
Scutellariae Radix, SR	MOL002560	chrysin	254.25	2.6	2	4	22.61	0.7	0.01	0.18	0.42
Scutellariae Radix, SR	MOL002912	Dihydrobaicalin	448.41	0.6	6	11	20.85	-0.84	-1.42	0.75	0.34
Scutellariae Radix, SR	MOL012267	Scutevulin	300.28	2.32	3	6	20.67	0.64	-0.13	0.27	0.29
Scutellariae Radix, SR	MOL000357	Sitogluside	576.95	6.34	4	6	20.63	-0.14	-0.93	0.62	0.23
Bulbus Fritillariae Uninbracteatae, BF	MOL009594	Nemerol	247.37	2.45	0	3	77.48	1.18	1.36	0.1	0.3	3.78
Bulbus Fritillariae Uninbracteatae, BF	MOL009593	verticinone	429.71	3.21	2	4	60.07	0.42	-0.29	0.67	0.19	7.07
Bulbus Fritillariae Uninbracteatae, BF	MOL004440	Peimisine	427.69	3.16	2	4	57.4	0.18	-0.45	0.81	0.23	14.39
Bulbus Fritillariae Uninbracteatae, BF	MOL009027	Cyclopamine	411.69	4.26	2	3	55.42	0.77	0	0.82	0.22	14.67
Bulbus Fritillariae Uninbracteatae, BF	MOL009589	Korseverinine	413.71	4.36	2	3	53.51	0.34	-0.43	0.71	0.18	9.23
Bulbus Fritillariae Uninbracteatae, BF	MOL009586	isoverticine	431.73	3.4	3	4	48.23	0.27	-0.44	0.67	0.16	7.9
Bulbus Fritillariae Uninbracteatae, BF	MOL009596	sinpemine A	413.71	4.23	1	3	46.96	0.76	0.24	0.71	0.2	8.49
Bulbus Fritillariae Uninbracteatae, BF	MOL001749	ZINC03860434	390.62	7.57	0	4	43.59	1.04	0.6	0.35	0.3	3.97
Bulbus Fritillariae Uninbracteatae, BF	MOL000358	beta-sitosterol	414.79	8.08	1	1	36.91	1.32	0.99	0.75	0.23	5.36
Bulbus Fritillariae Uninbracteatae, BF	MOL000359	sitosterol	414.79	8.08	1	1	36.91	1.32	0.87	0.75	0.22	5.37
Bulbus Fritillariae Uninbracteatae, BF	MOL009588	Korseveriline	431.73	3.33	3	4	35.16	0.25	-0.46	0.68	0.18	8.03
Bulbus Fritillariae Uninbracteatae, BF	MOL009587	isoverticine-beta-N-oxide	447.73	1.15	3	4	22.35	0.14	-0.44	0.63	0.01
Bulbus Fritillariae Uninbracteatae, BF	MOL009590	Korsevinine	427.69	4	1	4	22.15	0.28	-0.42	0.85	0.24
Bulbus Fritillariae Uninbracteatae, BF	MOL000357	Sitogluside	576.95	6.34	4	6	20.63	-0.14	-0.93	0.62	0.23
Bulbus Fritillariae Uninbracteatae, BF	MOL009577	Aklavinon	412.42	1.6	4	8	20.25	-0.65	-1.27	0.78	0.33
Pinelliae Rhizoma, PR	MOL006958	cyclo-(val-tyr)	262.34	1.43	3	5	122.79	0.17	-0.23	0.14	0.39	3.66
Pinelliae Rhizoma, PR	MOL006956	cyclo-(leu-tyr)	276.37	1.82	3	5	111.16	0.16	-0.34	0.15	0.38	2.61
Pinelliae Rhizoma, PR	MOL006951	pedatisectine a	242.27	0.22	3	6	64.09	-0.3	-0.81	0.16	0.3	8.52
Pinelliae Rhizoma, PR	MOL006957	(3S,6S)-3-(benzyl)-6-(4-hydroxybenzyl)piperazine-2,5-quinone	310.38	2.15	3	5	46.89	0.41	-0.33	0.27	0.43	3.81
Pinelliae Rhizoma, PR	MOL000432	linolenic acid	278.48	5.95	1	2	45.01	1.21	0.84	0.15	0	5.54
Pinelliae Rhizoma, PR	MOL006967	beta-D-Ribofuranoside, xanthine-9	284.26	-1.29	5	9	44.72	-1.21	-1.84	0.21	0.3	7.91
Pinelliae Rhizoma, PR	MOL000449	Stigmasterol	412.77	7.64	1	1	43.83	1.44	1	0.76	0.22	5.57
Pinelliae Rhizoma, PR	MOL000131	EIC	280.5	6.39	1	2	41.9	1.16	0.9	0.14	0.25	7.5
Pinelliae Rhizoma, PR	MOL002776	Baicalin	446.39	0.64	6	11	40.12	-0.85	-1.74	0.75	0.36	17.36
Pinelliae Rhizoma, PR	MOL006936	10,13-eicosadienoic	308.56	7.3	1	2	39.99	1.22	0.82	0.2	0.22	5.59
Pinelliae Rhizoma, PR	MOL003578	Cycloartenol	426.8	7.55	1	1	38.69	1.53	1.33	0.78	0	5
Pinelliae Rhizoma, PR	MOL000358	beta-sitosterol	414.79	8.08	1	1	36.91	1.32	0.99	0.75	0.23	5.36
Pinelliae Rhizoma, PR	MOL001755	24-Ethylcholest-4-en-3-one	412.77	8.18	0	1	36.08	1.46	1.22	0.76	0.25	5.49
Pinelliae Rhizoma, PR	MOL002670	Cavidine	353.45	3.72	0	5	35.64	1.08	0.63	0.81	0	5.78
Pinelliae Rhizoma, PR	MOL001818	Methyl palmitelaidate	268.49	6.17	0	2	34.61	1.4	1.22	0.12	0.17	5.58
Pinelliae Rhizoma, PR	MOL002714	baicalein	270.25	2.33	3	5	33.52	0.63	-0.05	0.21	0.36	16.25
Pinelliae Rhizoma, PR	MOL000675	oleic acid	282.52	6.84	1	2	33.13	1.17	0.78	0.14	0.2	4.99
Pinelliae Rhizoma, PR	MOL006944	8-Octadecenoic acid	282.52	6.84	1	2	33.13	1.15	0.86	0.14	0.2	5.46
Pinelliae Rhizoma, PR	MOL000519	coniferin	314.41	3.16	2	4	31.11	0.42	-0.18	0.32	0.27	28.1
Pinelliae Rhizoma, PR	MOL002495	6-shogaol	276.41	4.55	1	3	31	1.07	0.49	0.14	0.25	4.07
Pinelliae Rhizoma, PR	MOL005030	gondoic acid	310.58	7.75	1	2	30.7	1.2	0.8	0.2	0.21	4.79
Pinelliae Rhizoma, PR	MOL000357	Sitogluside	576.95	6.34	4	6	20.63	-0.14	-0.93	0.62	0.23
Radix Rhizoma Glycyrrhizae, RG	MOL002311	Glycyrol	366.39	4.85	2	6	90.78	0.71	-0.2	0.67	0.28	9.85
Radix Rhizoma Glycyrrhizae, RG	MOL001789	isoliquiritigenin	256.27	2.9	3	4	85.32	0.44	-0.41	0.15	0.46	17.66
Radix Rhizoma Glycyrrhizae, RG	MOL004990	7,2',4'-trihydroxy－5-methoxy-3－arylcoumarin	300.28	2.56	3	6	83.71	0.24	-0.59	0.27	0	0.99
Radix Rhizoma Glycyrrhizae, RG	MOL004904	licopyranocoumarin	384.41	3.04	3	7	80.36	0.13	-0.62	0.65	0	0.08
Radix Rhizoma Glycyrrhizae, RG	MOL004891	shinpterocarpin	322.38	3.46	1	4	80.3	1.1	0.68	0.73	0.32	6.5
Radix Rhizoma Glycyrrhizae, RG	MOL005017	Phaseol	336.36	4.87	2	5	78.77	0.76	-0.06	0.58	0	9.64
Radix Rhizoma Glycyrrhizae, RG	MOL004841	Licochalcone B	286.3	2.88	3	5	76.76	0.47	-0.46	0.19	0	17.02
Radix Rhizoma Glycyrrhizae, RG	MOL004810	glyasperin F	354.38	2.97	3	6	75.84	0.43	-0.15	0.54	0	15.64
Radix Rhizoma Glycyrrhizae, RG	MOL001484	Inermine	284.28	2.44	1	5	75.18	0.89	0.4	0.54	0.3	11.72
Radix Rhizoma Glycyrrhizae, RG	MOL000500	Vestitol	272.32	3.15	2	4	74.66	0.86	0.3	0.21	0	3
Radix Rhizoma Glycyrrhizae, RG	MOL004964	(Z)-1-(2,4-dihydroxyphenyl)-3-phenylprop-2-en-1-one	240.27	3.17	2	3	73.18	0.57	0.14	0.12	0	20.35
Radix Rhizoma Glycyrrhizae, RG	MOL005007	Glyasperins M	368.41	3.22	2	6	72.67	0.49	-0.04	0.59	0	15.57
Radix Rhizoma Glycyrrhizae, RG	MOL004941	(2R)-7-hydroxy-2-(4-hydroxyphenyl)chroman-4-one	256.27	2.57	2	4	71.12	0.41	-0.25	0.18	0	18.09
Radix Rhizoma Glycyrrhizae, RG	MOL004959	1-Methoxyphaseollidin	354.43	4.25	2	5	69.98	1.01	0.48	0.64	0	9.53
Radix Rhizoma Glycyrrhizae, RG	MOL000392	formononetin	268.28	2.58	1	4	69.67	0.78	0.02	0.21	0	17.04
Radix Rhizoma Glycyrrhizae, RG	MOL004836	echinatin	270.3	3.15	2	4	66.58	0.38	-0.18	0.17	0	19.56
Radix Rhizoma Glycyrrhizae, RG	MOL004863	3-(3,4-dihydroxyphenyl)-5,7-dihydroxy-8-(3-methylbut-2-enyl)chromone	354.38	3.65	4	6	66.37	0.52	-0.13	0.41	0	15.81
Radix Rhizoma Glycyrrhizae, RG	MOL004903	liquiritin	418.43	0.66	5	9	65.69	-1.06	-1.93	0.74	0	17.96
Radix Rhizoma Glycyrrhizae, RG	MOL004808	glyasperin B	370.43	4.02	3	6	65.22	0.47	-0.09	0.44	0	16.1
Radix Rhizoma Glycyrrhizae, RG	MOL002844	Pinocembrin	256.27	2.57	2	4	64.72	0.61	0.12	0.18	0.43	17.96
Radix Rhizoma Glycyrrhizae, RG	MOL000676	DBP	278.38	4.2	0	4	64.54	0.8	0.56	0.13	0.34	5.41
Radix Rhizoma Glycyrrhizae, RG	MOL004829	Glepidotin B	340.4	3.88	3	5	64.46	0.46	-0.09	0.34	0	15.98
Radix Rhizoma Glycyrrhizae, RG	MOL004855	Licoricone	382.44	4.16	2	6	63.58	0.53	-0.14	0.47	0	16.37
Radix Rhizoma Glycyrrhizae, RG	MOL004914	1,3-dihydroxy-8,9-dimethoxy-6-benzofurano[3,2-c]chromenone	328.29	2.98	2	7	62.9	0.4	-0.34	0.53	0	9.32
Radix Rhizoma Glycyrrhizae, RG	MOL004835	Glypallichalcone	284.33	3.4	1	4	61.6	0.76	0.23	0.19	0	17.01
Radix Rhizoma Glycyrrhizae, RG	MOL004907	Glyzaglabrin	298.26	2.1	2	6	61.07	0.34	-0.2	0.35	0	21.2
Radix Rhizoma Glycyrrhizae, RG	MOL005000	Gancaonin G	352.41	4.17	2	5	60.44	0.78	0.23	0.39	0	16.13
Radix Rhizoma Glycyrrhizae, RG	MOL004824	(2S)-6-(2,4-dihydroxyphenyl)-2-(2-hydroxypropan-2-yl)-4-methoxy-2,3-dihydrofuro[3,2-g]chromen-7-one	384.41	2.96	3	7	60.25	0	-0.76	0.63	0	4.31
Radix Rhizoma Glycyrrhizae, RG	MOL004849	3-(2,4-dihydroxyphenyl)-8-(1,1-dimethylprop-2-enyl)-7-hydroxy-5-methoxy-coumarin	368.41	4.03	3	6	59.62	0.4	-0.23	0.43	0	0.69
Radix Rhizoma Glycyrrhizae, RG	MOL004328	naringenin	272.27	2.3	3	5	59.29	0.28	-0.37	0.21	0.4	16.98
Radix Rhizoma Glycyrrhizae, RG	MOL005003	Licoagrocarpin	338.43	4.51	1	4	58.81	1.23	0.61	0.58	0.27	9.45
Radix Rhizoma Glycyrrhizae, RG	MOL004838	8-(6-hydroxy-2-benzofuranyl)-2,2-dimethyl-5-chromenol	308.35	4.2	2	4	58.44	1	0.34	0.38	0.34	8.71
Radix Rhizoma Glycyrrhizae, RG	MOL005012	Licoagroisoflavone	336.36	3.48	2	5	57.28	0.71	0.09	0.49	0	19.64
Radix Rhizoma Glycyrrhizae, RG	MOL000211	Mairin	456.78	6.52	2	3	55.38	0.73	0.22	0.78	0.26	8.87
Radix Rhizoma Glycyrrhizae, RG	MOL005018	Xambioona	388.49	4.68	0	4	54.85	1.09	0.52	0.87	0	14.5
Radix Rhizoma Glycyrrhizae, RG	MOL005020	dehydroglyasperins C	340.4	4.3	4	5	53.82	0.68	-0.12	0.37	0	2.75
Radix Rhizoma Glycyrrhizae, RG	MOL004993	8-prenylated eriodictyol	356.4	3.89	4	6	53.79	0.43	-0.44	0.4	0	15.7
Radix Rhizoma Glycyrrhizae, RG	MOL004908	Glabridin	324.4	3.95	2	4	53.25	0.97	0.36	0.47	0	0.03
Radix Rhizoma Glycyrrhizae, RG	MOL004910	Glabranin	324.4	4.42	2	4	52.9	0.97	0.31	0.31	0	16.24
Radix Rhizoma Glycyrrhizae, RG	MOL004879	Glycyrin	382.44	4.67	2	6	52.61	0.59	-0.13	0.47	0	1.31
Radix Rhizoma Glycyrrhizae, RG	MOL004912	Glabrone	336.36	3.12	2	5	52.51	0.59	-0.11	0.5	0	16.09
Radix Rhizoma Glycyrrhizae, RG	MOL004885	licoisoflavanone	354.38	2.97	3	6	52.47	0.39	-0.22	0.54	0	15.67
Radix Rhizoma Glycyrrhizae, RG	MOL003656	Lupiwighteone	338.38	3.92	3	5	51.64	0.68	-0.23	0.37	0.36	15.63
Radix Rhizoma Glycyrrhizae, RG	MOL004856	Gancaonin A	352.41	4.17	2	5	51.08	0.8	0.13	0.4	0	16.82
Radix Rhizoma Glycyrrhizae, RG	MOL000239	Jaranol	314.31	2.09	2	6	50.83	0.61	-0.22	0.29	0.29	15.5
Radix Rhizoma Glycyrrhizae, RG	MOL004820	kanzonols W	336.36	3.63	2	5	50.48	0.63	0.04	0.52	0	0.15
Radix Rhizoma Glycyrrhizae, RG	MOL005001	Gancaonin H	420.49	4.71	3	6	50.1	0.6	-0.14	0.78	0	16.64
Radix Rhizoma Glycyrrhizae, RG	MOL005016	Odoratin	314.31	2.3	2	6	49.95	0.42	-0.24	0.3	0	16.35
Radix Rhizoma Glycyrrhizae, RG	MOL000057	DIBP	278.38	3.92	0	4	49.63	0.85	0.68	0.13	0	3.94
Radix Rhizoma Glycyrrhizae, RG	MOL000354	isorhamnetin	316.28	1.76	4	7	49.6	0.31	-0.54	0.31	0.32	14.34
Radix Rhizoma Glycyrrhizae, RG	MOL004848	licochalcone G	354.43	4.35	3	5	49.25	0.64	-0.04	0.32	0.35	15.75
Radix Rhizoma Glycyrrhizae, RG	MOL002565	Medicarpin	270.3	2.66	1	4	49.22	1	0.53	0.34	0.31	8.46
Radix Rhizoma Glycyrrhizae, RG	MOL004857	Gancaonin B	368.41	3.91	3	6	48.79	0.58	-0.1	0.45	0	16.49
Radix Rhizoma Glycyrrhizae, RG	MOL004827	Semilicoisoflavone B	352.36	2.85	3	6	48.78	0.45	-0.33	0.55	0	17.02
Radix Rhizoma Glycyrrhizae, RG	MOL004913	1,3-dihydroxy-9-methoxy-6-benzofurano[3,2-c]chromenone	298.26	2.99	2	6	48.14	0.48	-0.19	0.43	0	8.87
Radix Rhizoma Glycyrrhizae, RG	MOL000417	Calycosin	284.28	2.32	2	5	47.75	0.52	-0.43	0.24	0	17.1
Radix Rhizoma Glycyrrhizae, RG	MOL004961	Quercetin der.	330.31	1.82	3	7	46.45	0.39	-0.44	0.33	0	16.61
Radix Rhizoma Glycyrrhizae, RG	MOL000098	quercetin	302.25	1.5	5	7	46.43	0.05	-0.77	0.28	0.38	14.4
Radix Rhizoma Glycyrrhizae, RG	MOL004898	(E)-3-[3,4-dihydroxy-5-(3-methylbut-2-enyl)phenyl]-1-(2,4-dihydroxyphenyl)prop-2-en-1-one	340.4	4.49	4	5	46.27	0.41	-0.4	0.31	0.43	15.24
Radix Rhizoma Glycyrrhizae, RG	MOL004911	Glabrene	322.38	3.77	2	4	46.27	0.99	0.04	0.44	0	3.63
Radix Rhizoma Glycyrrhizae, RG	MOL004974	3'-Methoxyglabridin	354.43	3.93	2	5	46.16	0.94	0.47	0.57	0	0.52
Radix Rhizoma Glycyrrhizae, RG	MOL004811	Glyasperin C	356.45	4.73	3	5	45.56	0.71	0.07	0.4	0	3.13
Radix Rhizoma Glycyrrhizae, RG	MOL004949	Isolicoflavonol	354.38	3.63	4	6	45.17	0.54	-0.42	0.42	0	15.55
Radix Rhizoma Glycyrrhizae, RG	MOL004828	Glepidotin A	338.38	3.9	3	5	44.72	0.79	0.06	0.35	0	16.09
Radix Rhizoma Glycyrrhizae, RG	MOL004948	Isoglycyrol	366.39	4.36	1	6	44.7	0.91	0.05	0.84	0	6.69
Radix Rhizoma Glycyrrhizae, RG	MOL004866	2-(3,4-dihydroxyphenyl)-5,7-dihydroxy-6-(3-methylbut-2-enyl)chromone	354.38	3.92	4	6	44.15	0.48	-0.28	0.41	0	16.77
Radix Rhizoma Glycyrrhizae, RG	MOL004966	3'-Hydroxy-4'-O-Methylglabridin	354.43	3.93	2	5	43.71	1	0.73	0.57	0	-0.61
Radix Rhizoma Glycyrrhizae, RG	MOL004915	Eurycarpin A	338.38	3.92	3	5	43.28	0.43	-0.06	0.37	0	17.1
Radix Rhizoma Glycyrrhizae, RG	MOL003896	7-Methoxy-2-methyl isoflavone	266.31	3.36	0	3	42.56	1.16	0.56	0.2	0.33	16.89
Radix Rhizoma Glycyrrhizae, RG	MOL000422	kaempferol	286.25	1.77	4	6	41.88	0.26	-0.55	0.24	0	14.74
Radix Rhizoma Glycyrrhizae, RG	MOL004883	Licoisoflavone	354.38	3.65	4	6	41.61	0.37	-0.27	0.42	0	16.09
Radix Rhizoma Glycyrrhizae, RG	MOL005008	Glycyrrhiza flavonol A	370.38	2.17	4	7	41.28	-0.09	-0.81	0.6	0	13.71
Radix Rhizoma Glycyrrhizae, RG	MOL004924	(-)-Medicocarpin	432.46	0.75	4	9	40.99	-0.6	-1.34	0.95	0	13.2
Radix Rhizoma Glycyrrhizae, RG	MOL000497	licochalcone a	338.43	4.62	2	4	40.79	0.82	-0.21	0.29	0	16.2
Radix Rhizoma Glycyrrhizae, RG	MOL004980	Inflacoumarin A	322.38	4.7	2	4	39.71	0.73	-0.24	0.33	0	2.31
Radix Rhizoma Glycyrrhizae, RG	MOL004815	(E)-1-(2,4-dihydroxyphenyl)-3-(2,2-dimethylchromen-6-yl)prop-2-en-1-one	322.38	3.96	2	4	39.62	0.66	-0.12	0.35	0	16.16
Radix Rhizoma Glycyrrhizae, RG	MOL004989	6-prenylated eriodictyol	356.4	3.89	4	6	39.22	0.4	-0.29	0.41	0	16.52
Radix Rhizoma Glycyrrhizae, RG	MOL004884	Licoisoflavone B	352.36	2.85	3	6	38.93	0.46	-0.18	0.55	0	15.73
Radix Rhizoma Glycyrrhizae, RG	MOL004991	7-Acetoxy-2-methylisoflavone	294.32	3.15	0	4	38.92	0.74	0.16	0.26	0	17.49
Radix Rhizoma Glycyrrhizae, RG	MOL004957	HMO	268.28	2.58	1	4	38.37	0.79	0.25	0.21	0	16.56
Radix Rhizoma Glycyrrhizae, RG	MOL000359	sitosterol	414.79	8.08	1	1	36.91	1.32	0.87	0.75	0.22	5.37
Radix Rhizoma Glycyrrhizae, RG	MOL004945	(2S)-7-hydroxy-2-(4-hydroxyphenyl)-8-(3-methylbut-2-enyl)chroman-4-one	324.4	4.42	2	4	36.57	0.72	-0.04	0.32	0	17.95
Radix Rhizoma Glycyrrhizae, RG	MOL004978	2-[(3R)-8,8-dimethyl-3,4-dihydro-2H-pyrano[6,5-f]chromen-3-yl]-5-methoxyphenol	338.43	4.2	1	4	36.21	1.12	0.61	0.52	0	-0.13
Radix Rhizoma Glycyrrhizae, RG	MOL004935	Sigmoidin-B	356.4	3.89	4	6	34.88	0.42	-0.41	0.41	0	14.49
Radix Rhizoma Glycyrrhizae, RG	MOL004882	Licocoumarone	340.4	4.98	3	5	33.21	0.84	0.06	0.36	0	9.66
Radix Rhizoma Glycyrrhizae, RG	MOL001792	DFV	256.27	2.57	2	4	32.76	0.51	-0.29	0.18	0.42	17.89
Radix Rhizoma Glycyrrhizae, RG	MOL004988	Kanzonol F	420.54	5.3	1	5	32.47	1.18	0.56	0.89	0.28	9.98
Radix Rhizoma Glycyrrhizae, RG	MOL004833	Phaseolinisoflavan	324.4	3.95	2	4	32.01	1.01	0.46	0.45	0	2.66
Radix Rhizoma Glycyrrhizae, RG	MOL004814	Isotrifoliol	298.26	2.99	2	6	31.94	0.53	-0.25	0.42	0	7.91
Radix Rhizoma Glycyrrhizae, RG	MOL004805	(2S)-2-[4-hydroxy-3-(3-methylbut-2-enyl)phenyl]-8,8-dimethyl-2,3-dihydropyrano[2,3-f]chromen-4-one	390.51	5.48	1	4	31.79	1	0.25	0.72	0.35	14.82
Radix Rhizoma Glycyrrhizae, RG	MOL004985	icos-5-enoic acid	310.58	7.75	1	2	30.7	1.22	1.09	0.2	0	5.28
Radix Rhizoma Glycyrrhizae, RG	MOL004996	gadelaidic acid	310.58	7.75	1	2	30.7	1.2	0.94	0.2	0	5.25
Radix Rhizoma Glycyrrhizae, RG	MOL004864	5,7-dihydroxy-3-(4-methoxyphenyl)-8-(3-methylbut-2-enyl)chromone	352.41	4.17	2	5	30.49	0.9	0.21	0.41	0	14.99
Radix Rhizoma Glycyrrhizae, RG	MOL004806	euchrenone	406.56	6.35	1	4	30.29	1.09	0.39	0.57	0	15.89
Radix Rhizoma Glycyrrhizae, RG	MOL000263	oleanolic acid	456.78	6.42	2	3	29.02	0.59	0.07	0.76	0.25
Radix Rhizoma Glycyrrhizae, RG	MOL000467	Castanin	298.31	2.57	1	5	23.54	0.77	-0.1	0.27	0
Radix Rhizoma Glycyrrhizae, RG	MOL004804	18beta-glycyrrhetinic acid	470.76	5.49	2	4	22.05	0.1	-0.53	0.74	0
